# Supplementary material for: The prevalence of motility-related genes within the human oral microbiota
Source: Microbiol Spectr. 2024 Dec 9;13(1):e01264-24. doi: 10.1128/spectrum.01264-24 (PMC11705866; doi:10.1128/spectrum.01264-24)
Supplement: Table S1 — Comparison table of the flagellar motor and the virulence-associated type III injectosome structural proteins. [file spectrum.01264-24-s0002.xlsx]

## Sheet: Sheet1
Table S1.Comparison table of the flagellar motor and the virulence-associated type III injectosome structural proteins.
Flagellar component	Injectisome component	Function
FliD		Filament-capping protein
FliC		Flagellin
FlgL and FlgK		Hook-filament junction
	YopD, YopB	Pore-forming hydrophobic translocators
	LcrV	Tip protein
FlgD		Hook-capping protein
FlgE	SctF	Hook/needle subunit
	SctC	Secretin ring
FlgH		L-ring
FlgI		P-ring
	SctI	Inner rod
FlgJ		Rod-capping protein
FlgB, FlgC, FlgD, FlgF, FliE		Flagellar rod. Requires functional T3SS export for assembly.
	SctD	Bitopic outer MS ring
FliF	SctJ	MS ring
FliO		Flagellum-specific IM export apparatus
FliP, FliQ, FliR	SctR, SctS, SctT	IM export apparatus, potential pore
FlhB	SctU	IM export apparatus, substrate specificity switch
FlhA	SctV	IM export apparatus, potential nonameric ring
FliJ	SctO	Stalk
FliI	SctN	Hexameric ATPase
FliH	SctL	Negative regulator of ATPase
FliG		Flagellar switch complex
FliM, FliN	SctQ, SctQc	Cytosolic c-ring
	SctK	Accessory protein
