# Supplementary material for: The prevalence of motility-related genes within the human oral microbiota
Source: Microbiol Spectr. 2024 Dec 9;13(1):e01264-24. doi: 10.1128/spectrum.01264-24 (PMC11705866; doi:10.1128/spectrum.01264-24)
Supplement: Table S2 — Summarized motility predictions of species cataloged on eHOMD. [file spectrum.01264-24-s0003.xlsx]

## Sheet: Sheet1
Table S2. Summary of all species found on HOMD and their links to motility.
Tree node ID and old HOMD name	Tree node label and new HOMD name	Color	Motile (Rocha et al.)	Motile (Madin, et al. 2020)	Motility type	Label	PilT	PilE	PilA	FliC	FlgL	FlgK	GldA	GldB	GldD	GldF	GldG	GldH	GldI	GldJ	GldK	GldL	GldM	GldN	Plug	PorV	SprA	SprE	PorT
Abiotrophia_defectiva___HMT389___Strain___1358_bp_	Abiotrophia defectiva HMT389 Strain 1358 bp	#9a5c28		no		Abiotrophia																						x
Absconditabacteria__SR1___G1__bacterium_HMT_875___HMT875___Clone___1318_bp_	Absconditabacteria SR1 G1 bacterium HMT 875 HMT875 Clone 1318 bp	#6a8e67		NA		Absconditabacteria
Absconditabacteria__SR1___G1__bacterium_HMT_874___HMT874___Clone___1318_bp_	Absconditabacteria SR1 G1 bacterium HMT 874 HMT874 Clone 1318 bp	#6a8e67		NA		Absconditabacteria
Absconditabacteria__SR1___G1__bacterium_HMT_345___HMT345___Clone___1318_bp_	Absconditabacteria SR1 G1 bacterium HMT 345 HMT345 Clone 1318 bp	#6a8e67		NA		Absconditabacteria
Achromobacter_xylosoxidans___HMT343___Strain___1335_bp_	Achromobacter xylosoxidans HMT343 Strain 1335 bp	#c8c87a	yes	yes	flagellar	Achromobacter				x	x	x
Acidovorax_temperans___HMT216___Strain___1333_bp_	Acidovorax temperans HMT216 Strain 1333 bp	#939358	yes	yes	twitching	Acidovorax	x	x	x		x	x
Acidovorax_caeni___HMT211___Strain___1333_bp_	Acidovorax caeni HMT211 Strain 1333 bp	#939358	yes	yes	twitching	Acidovorax	x	x	x	x	x	x
Acidovorax_ebreus___HMT209___Strain___1333_bp_	Acidovorax ebreus HMT209 Strain 1333 bp	#939358	yes	yes	twitching	Acidovorax	x	x	x	x	x	x
Acinetobacter_lwoffii___HMT005___Strain___1342_bp_	Acinetobacter lwoffii HMT005 Strain 1342 bp	#b8c57b	yes	no	twitching	Acinetobacter	x	x	x
Acinetobacter_radioresistens___HMT010___Strain___1341_bp_	Acinetobacter radioresistens HMT010 Strain 1341 bp	#b8c57b	yes	no	twitching	Acinetobacter	x	x	x
Acinetobacter_baumannii___HMT554___Strain___1341_bp_	Acinetobacter baumannii HMT554 Strain 1341 bp	#b8c57b	yes	yes	twitching	Acinetobacter	x	x	x
Acinetobacter_junii___HMT282___Strain___1341_bp_	Acinetobacter junii HMT282 Strain 1341 bp	#b8c57b	yes	no	twitching	Acinetobacter	x	x	x
Acinetobacter_johnsonii___HMT297___Strain___1342_bp_	Acinetobacter johnsonii HMT297 Strain 1342 bp	#b8c57b		no		Acinetobacter	x
Acinetobacter_sp__HMT_408___HMT408___Clone___1341_bp_	Acinetobacter sp HMT 408 HMT408 Clone 1341 bp	#b8c57b		NA		Acinetobacter
Actinomyces_graevenitzii___HMT866___Strain___1350_bp_	Actinomyces graevenitzii HMT866 Strain 1350 bp	#fa0fc9		NA		Actinomyces
Actinomyces_radicidentis___HMT746___Strain___1348_bp_	Actinomyces radicidentis HMT746 Strain 1348 bp	#fa0fc9		NA		Actinomyces
Actinomyces_timonensis___HMT179___Strain___1353_bp_	Actinomyces timonensis HMT179 Strain 1353 bp	#fa0fc9		no		Actinomyces
Actinomyces_sp__HMT_448___HMT448___Strain___1368_bp_	Actinomyces sp HMT 448 HMT448 Strain 1368 bp	#fa0fc9		no		Actinomyces
Actinomyces_oricola___HMT708___Strain___1367_bp_	Actinomyces oricola HMT708 Strain 1367 bp	#fa0fc9		no		Actinomyces
Actinomyces_massiliensis___HMT852___Strain___1370_bp_	Actinomyces massiliensis HMT852 Strain 1370 bp	#fa0fc9		no		Actinomyces
Actinomyces_gerencseriae___HMT618___Strain___1384_bp_	Actinomyces gerencseriae HMT618 Strain 1384 bp	#fa0fc9		no		Actinomyces
Actinomyces_israelii___HMT645___Strain___1362_bp_	Actinomyces israelii HMT645 Strain 1362 bp	#fa0fc9		no		Actinomyces
Actinomyces_sp__HMT_897___HMT897___Clone___1355_bp_	Actinomyces sp HMT 897 HMT897 Clone 1355 bp	#fa0fc9		NA		Actinomyces
Actinomyces_sp__HMT_414___HMT414___Clone___1370_bp_	Actinomyces sp HMT 414 HMT414 Clone 1370 bp	#fa0fc9		NA		Actinomyces
Actinomyces_dentalis___HMT888___Strain___1362_bp_	Actinomyces dentalis HMT888 Strain 1362 bp	#fa0fc9		no		Actinomyces
Actinomyces_sp__HMT_896___HMT896___Clone___1368_bp_	Actinomyces sp HMT 896 HMT896 Clone 1368 bp	#fa0fc9		NA		Actinomyces
Actinomyces_sp__HMT_525___HMT525___Clone___1365_bp_	Actinomyces sp HMT 525 HMT525 Clone 1365 bp	#fa0fc9		NA		Actinomyces
Actinomyces_sp__HMT_169___HMT169___Strain___1353_bp_	Actinomyces sp HMT 169 HMT169 Strain 1353 bp	#fa0fc9		no		Actinomyces
Actinomyces_oris___HMT893___Strain___1367_bp_	Actinomyces oris HMT893 Strain 1367 bp	#fa0fc9		NA		Actinomyces
Actinomyces_sp__HMT_175___HMT175___Clone___1355_bp_	Actinomyces sp HMT 175 HMT175 Clone 1355 bp	#fa0fc9		no		Actinomyces
Actinomyces_sp__HMT_171___HMT171___Clone___1367_bp_	Actinomyces sp HMT 171 HMT171 Clone 1367 bp	#fa0fc9		no		Actinomyces
Actinomyces_johnsonii___HMT849___Strain___1372_bp_	Actinomyces johnsonii HMT849 Strain 1372 bp	#fa0fc9		NA		Actinomyces
Actinomyces_sp__HMT_170___HMT170___Clone___1370_bp_	Actinomyces sp HMT 170 HMT170 Clone 1370 bp	#fa0fc9		no		Actinomyces
Actinomyces_viscosus___HMT688___Strain___1352_bp_	Actinomyces viscosus HMT688 Strain 1352 bp	#fa0fc9		no		Actinomyces
Actinomyces_naeslundii___HMT176___Strain___1372_bp_	Actinomyces naeslundii HMT176 Strain 1372 bp	#fa0fc9		no		Actinomyces
Bifidobacteriaceae__G2__bacterium_HMT_407___HMT407___Clone___1327_bp_	Aeriscardovia bacterium HMT 407 HMT407 Clone 1327 bp	#8609c5		NA		Aeriscardovia
Aerococcus_viridans___HMT312___Strain___1353_bp_	Aerococcus viridans HMT312 Strain 1353 bp	#ccad93		no		Aerococcus
Afipia_broomeae___HMT559___Strain___1291_bp_	Afipia broomeae HMT559 Strain 1291 bp	#7c7c63		NA		Afipia						x
Aggregatibacter_sp__HMT_458___HMT458___Clone___1344_bp_	Aggregatibacter sp HMT 458 HMT458 Clone 1344 bp	#6b9f04	yes	no	twitching	Aggregatibacter		x	x
Aggregatibacter_segnis___HMT762___Strain___1344_bp_	Aggregatibacter segnis HMT762 Strain 1344 bp	#6b9f04	yes	no	twitching	Aggregatibacter		x	x
Aggregatibacter_sp__HMT_513___HMT513___Clone___1344_bp_	Aggregatibacter sp HMT 513 HMT513 Clone 1344 bp	#6b9f04	yes	NA	twitching	Aggregatibacter		x	x
Aggregatibacter_actinomycetemcomitans___HMT531___Strain___1344_bp_	Aggregatibacter actinomycetemcomitans HMT531 Strain 1344 bp	#6b9f04	yes	no	twitching	Aggregatibacter		x	x
Aggregatibacter_paraphrophilus___HMT720___Strain___1344_bp_	Aggregatibacter paraphrophilus HMT720 Strain 1344 bp	#6b9f04	yes	NA	twitching	Aggregatibacter		x	x
Aggregatibacter_aphrophilus___HMT545___Strain___1344_bp_	Aggregatibacter aphrophilus HMT545 Strain 1344 bp	#6b9f04	yes	no	twitching	Aggregatibacter		x	x
Aggregatibacter_sp__HMT_512___HMT512___Clone___1344_bp_	Aggregatibacter sp HMT 512 HMT512 Clone 1344 bp	#6b9f04		no		Aggregatibacter
Aggregatibacter_sp__HMT_898___HMT898___Clone___1344_bp_	Aggregatibacter sp HMT 898 HMT898 Clone 1344 bp	#6b9f04		NA		Aggregatibacter
Aggregatibacter_sp__HMT_949___HMT949___Clone___1344_bp_	Aggregatibacter sp HMT 949 HMT949 Clone 1344 bp	#6b9f04		NA		Aggregatibacter
Agrobacterium_tumefaciens___HMT485___Strain___1289_bp_	Agrobacterium tumefaciens HMT485 Strain 1289 bp	#61471a	yes	NA	flagellar	Agrobacterium					x	x
Bacillus_clausii___HMT045___Strain___1353_bp_	Alkalihalobacillus clausii HMT045 Strain 1353 bp	#cd1b1b	yes	NA	flagellar	Alkalihalobacillus				x	x	x
Alloiococcus_otitis___HMT831___Strain___1353_bp_	Alloiococcus otitis HMT831 Strain 1353 bp	#9e6a3d		NA		Alloiococcus
Alloprevotella_tannerae___HMT466___Strain___1344_bp_	Alloprevotella tannerae HMT466 Strain 1344 bp	#0557b8		no		Alloprevotella															x	x	x	x	x		x	x	x
Alloprevotella_rava___HMT302___Strain___1346_bp_	Alloprevotella rava HMT302 Strain 1346 bp	#0557b8		no		Alloprevotella															x	x	x	x	x		x	x	x
Alloprevotella_sp__HMT_913___HMT913___Clone___1341_bp_	Alloprevotella sp HMT 913 HMT913 Clone 1341 bp	#0557b8		NA		Alloprevotella
Alloprevotella_sp__HMT_912___HMT912___Clone___1341_bp_	Alloprevotella sp HMT 912 HMT912 Clone 1341 bp	#0557b8		NA		Alloprevotella
Alloprevotella_sp__HMT_914___HMT914___Clone___1340_bp_	Alloprevotella sp HMT 914 HMT914 Clone 1340 bp	#0557b8		NA		Alloprevotella
Alloprevotella_sp__HMT_308___HMT308___Clone___1340_bp_	Alloprevotella sp HMT 308 HMT308 Clone 1340 bp	#0557b8		NA		Alloprevotella
Alloprevotella_sp__HMT_473___HMT473___Clone___1340_bp_	Alloprevotella sp HMT 473 HMT473 Clone 1340 bp	#0557b8		NA		Alloprevotella															x	x	x	x	x		x	x	x
Alloscardovia_omnicolens___HMT198___Strain___1330_bp_	Alloscardovia omnicolens HMT198 Strain 1330 bp	#55037e		no		Alloscardovia
Anaerococcus_lactolyticus___HMT859___Strain___1331_bp_	Anaerococcus lactolyticus HMT859 Strain 1331 bp	#fb0730		no		Anaerococcus
Anaerococcus_tetradius___HMT788___Strain___1330_bp_	Anaerococcus tetradius HMT788 Strain 1330 bp	#fb0730		no		Anaerococcus			x
Anaerococcus_prevotii___HMT738___Strain___1330_bp_	Anaerococcus prevotii HMT738 Strain 1330 bp	#fb0730		no		Anaerococcus			x
Anaerococcus_sp__HMT_294___HMT294___Clone___1330_bp_	Anaerococcus sp HMT 294 HMT294 Clone 1330 bp	#fb0730		NA		Anaerococcus
Anaerococcus_sp__HMT_295___HMT295___Clone___1332_bp_	Anaerococcus sp HMT 295 HMT295 Clone 1332 bp	#fb0730		NA		Anaerococcus
Anaerococcus_sp__HMT_290___HMT290___Clone___1332_bp_	Anaerococcus sp HMT 290 HMT290 Clone 1332 bp	#fb0730		NA		Anaerococcus
Anaerococcus_octavius___HMT017___Strain___1331_bp_	Anaerococcus octavius HMT017 Strain 1331 bp	#fb0730		no		Anaerococcus			x
Anaeroglobus_geminatus___HMT121___Clone___1373_bp_	Anaeroglobus geminatus HMT121 Clone 1373 bp	#ef6b6b		no		Anaeroglobus
Anaerolinea_thermophila___HMT995___Strain___1469_bp_	Anaerolinea thermophila HMT995 Strain 1469 bp	#9b6aed		NA		Anaerolinea
Anaerolineae__G1__bacterium_HMT_439___HMT439___Clone___1301_bp_	Anaerolineae G1 bacterium HMT 439 HMT439 Clone 1301 bp	#6f42b8		NA		Anaerolineae
Anoxybacillus_flavithermus___HMT182___Strain___1358_bp_	Anoxybacillus flavithermus HMT182 Strain 1358 bp	#ef7248	yes	yes	flagellar	Anoxybacillus	x			x	x	x
Defluvibacter_lusatiensis___HMT660___Strain___1289_bp_	Aquamicrobium lusatiense HMT660 Strain 1289 bp	#9e7a40		NA		Aquamicrobium
Arachnia_propionica___HMT739___Strain___1326_bp_	Arachnia propionica HMT739 Strain 1326 bp	#84588a		NA		Arachnia
Arachnia_rubra___HMT194___Clone___1326_bp_	Arachnia rubra HMT194 Clone 1326 bp	#84588a		NA		Arachnia
Arcanobacterium_haemolyticum___HMT811___Strain___1332_bp_	Arcanobacterium haemolyticum HMT811 Strain 1332 bp	#8e0671		no		Arcanobacterium
Arsenicicoccus_bolidensis___HMT190___Strain___1324_bp_	Arsenicicoccus bolidensis HMT190 Strain 1324 bp	#cf88cf		NA		Arsenicicoccus
Arthrospira_platensis___HMT229___Strain___1291_bp_	Arthrospira platensis HMT229 Strain 1291 bp	#d80528		yes		Arthrospira	x																					x
Atopobium_minutum___HMT674___Strain___1322_bp_	Atopobium minutum HMT674 Strain 1322 bp	#a00cea		no		Atopobium
Bacillus_anthracis___HMT824___Strain___1355_bp_	Bacillus anthracis HMT824 Strain 1355 bp	#cd1b1b	yes	yes	flagellar	Bacillus				x	x	x
Bacillus_subtilis___HMT468___Strain___1353_bp_	Bacillus subtilis HMT468 Strain 1353 bp	#cd1b1b	yes	yes	flagellar	Bacillus				x	x	x
Bacteroidales__G2__bacterium_HMT_274___HMT274___Clone___1338_bp_	Bacteroidales G2 bacterium HMT 274 HMT274 Clone 1338 bp	#03268f	yes	yes	gliding	Bacteroidales							x	x	x		x	x	x	x	x	x	x	x	x		x	x	x
Bacteroides_pyogenes___HMT787___Strain___1342_bp_	Bacteroides pyogenes HMT787 Strain 1342 bp	#83b5f1		no		Bacteroides								x				x	x							x
Bacteroides_zoogleoformans___HMT465___Strain___1340_bp_	Bacteroides zoogleoformans HMT465 Strain 1340 bp	#83b5f1		NA		Bacteroides												x								x
Bacteroides_heparinolyticus___HMT630___Strain___1340_bp_	Bacteroides heparinolyticus HMT630 Strain 1340 bp	#83b5f1		NA		Bacteroides												x								x
Bacteroidetes__G5__bacterium_HMT_507___HMT507___Clone___1336_bp_	Bacteroidetes G5 bacterium HMT 507 HMT507 Clone 1336 bp	#015ab3		NA		Bacteroidetes
Bacteroidetes__G5__bacterium_HMT_511___HMT511___Clone___1338_bp_	Bacteroidetes G5 bacterium HMT 511 HMT511 Clone 1338 bp	#015ab3		NA		Bacteroidetes
Bacteroidetes__G5__bacterium_HMT_505___HMT505___Clone___1336_bp_	Bacteroidetes G5 bacterium HMT 505 HMT505 Clone 1336 bp	#015ab3		NA		Bacteroidetes
Bacteroidetes__G4__bacterium_HMT_509___HMT509___Clone___1350_bp_	Bacteroidetes G4 bacterium HMT 509 HMT509 Clone 1350 bp	#015ab3		NA		Bacteroidetes
Bacteroidetes__G3__bacterium_HMT_899___HMT899___Clone___1346_bp_	Bacteroidetes G3 bacterium HMT 899 HMT899 Clone 1346 bp	#015ab3		NA		Bacteroidetes
Bacteroidetes__G3__bacterium_HMT_503___HMT-503___Clone___1336_bp_	Bacteroidetes G3 bacterium HMT 503 HMT-503 Clone 1336 bp	#015ab3		NA		Bacteroidetes
Bacteroidetes__G3__bacterium_HMT_436___HMT436___Clone___1341_bp_	Bacteroidetes G3 bacterium HMT 436 HMT436 Clone 1341 bp	#015ab3		NA		Bacteroidetes
Bacteroidetes__G3__bacterium_HMT_280___HMT280___Clone___1341_bp_	Bacteroidetes G3 bacterium HMT 280 HMT280 Clone 1341 bp	#015ab3		NA		Bacteroidetes
Bacteroidetes__G3__bacterium_HMT_281___HMT281___Clone___1341_bp_	Bacteroidetes G3 bacterium HMT 281 HMT281 Clone 1341 bp	#015ab3		NA		Bacteroidetes
Bacteroidetes__G3__bacterium_HMT_365___HMT365___Clone___1341_bp_	Bacteroidetes G3 bacterium HMT 365 HMT365 Clone 1341 bp	#015ab3		NA		Bacteroidetes
Bacteroidetes__G7__bacterium_HMT_911___HMT911___Clone___1347_bp_	Bacteroidetes G7 bacterium HMT 911 HMT911 Clone 1347 bp	#015ab3		NA		Bacteroidetes
Bartonella_schoenbuchensis___HMT001___Strain___1294_bp_	Bartonella schoenbuchensis HMT001 Strain 1294 bp	#bf8626		NA		Bartonella						x
Bdellovibrio_sp__HMT_039___HMT039___Clone___1318_bp_	Bdellovibrio sp HMT 039 HMT039 Clone 1318 bp	#a0ba6d		NA		Bdellovibrio
Bifidobacterium_subtile___HMT890___Strain___1326_bp_	Bifidobacterium subtile HMT890 Strain 1326 bp	#c098d4		NA		Bifidobacterium
Bifidobacterium_animalis___HMT895___Strain___1341_bp_	Bifidobacterium animalis HMT895 Strain 1341 bp	#c098d4		no		Bifidobacterium
Bifidobacterium_dentium___HMT588___Strain___1331_bp_	Bifidobacterium dentium HMT588 Strain 1331 bp	#c098d4		no		Bifidobacterium
Bifidobacterium_breve___HMT889___Strain___1332_bp_	Bifidobacterium breve HMT889 Strain 1332 bp	#c098d4		no		Bifidobacterium
Bifidobacterium_scardovii___HMT891___Strain___1327_bp_	Bifidobacterium scardovii HMT891 Strain 1327 bp	#c098d4		no		Bifidobacterium
Bifidobacterium_longum___HMT862___Strain___1327_bp_	Bifidobacterium longum HMT862 Strain 1327 bp	#c098d4		no		Bifidobacterium
Bordetella_pertussis___HMT828___Strain___1335_bp_	Bordetella pertussis HMT828 Strain 1335 bp	#a3a34a	yes	yes	flagellar	Bordetella				x	x	x
Bosea_vestrisii___HMT636___Strain___1291_bp_	Bosea vestrisii HMT636 Strain 1291 bp	#f4f4c7		NA		Bosea						x
Bradyrhizobium_elkanii___HMT597___Strain___1293_bp_	Bradyrhizobium elkanii HMT597 Strain 1293 bp	#b8b892	yes	yes	flagellar	Bradyrhizobium					x	x
Brevibacterium_paucivorans___HMT340___Strain___1325_bp_	Brevibacterium paucivorans HMT340 Strain 1325 bp	#680e68		no		Brevibacterium
Brevundimonas_diminuta___HMT590___Strain___1286_bp_	Brevundimonas diminuta HMT590 Strain 1286 bp	#f4efc7		NA		Brevundimonas						x
Brochothrix_thermosphacta___HMT241___Strain___1352_bp_	Brochothrix thermosphacta HMT241 Strain 1352 bp	#c68c5a		no		Brochothrix
Ochrobactrum_anthropi___HMT544___Strain___1287_bp_	Brucella anthropi HMT544 Strain 1287 bp	#786544		NA		Brucella						x
Bulleidia_extructa___HMT603___Strain___1329_bp_	Bulleidia extructa HMT603 Strain 1329 bp	#9c7171		no		Bulleidia
Burkholderia_cepacia___HMT571___Strain___1337_bp_	Burkholderia cepacia HMT571 Strain 1337 bp	#b1b101	yes	NA	flagellar	Burkholderia		x	x	x	x	x
Butyrivibrio_sp__HMT_090___HMT090___Clone___1349_bp_	Butyrivibrio sp HMT 090 HMT090 Clone 1349 bp	#bc7c91		NA		Butyrivibrio
Butyrivibrio_sp__HMT_455___HMT455___Clone___1348_bp_	Butyrivibrio sp HMT 455 HMT455 Clone 1348 bp	#bc7c91		NA		Butyrivibrio
Butyrivibrio_sp__HMT_080___HMT080___Clone___1351_bp_	Butyrivibrio sp HMT 080 HMT080 Clone 1351 bp	#bc7c91		NA		Butyrivibrio
Caldilinea_aerophila___HMT994___Strain___1473_bp_	Caldilinea aerophila HMT994 Strain 1473 bp	#380293		NA		Caldilinea
Campylobacter_sputorum___HMT776___Strain___1553_bp_	Campylobacter sputorum HMT776 Strain 1553 bp	#818e67	yes	yes	flagellar	Campylobacter	x				x	x
Campylobacter_concisus___HMT575___Strain___1321_bp_	Campylobacter concisus HMT575 Strain 1321 bp	#818e67	yes	yes	flagellar	Campylobacter	x			x	x	x
Campylobacter_curvus___HMT580___Strain___1522_bp_	Campylobacter curvus HMT580 Strain 1522 bp	#818e67	yes	yes	flagellar	Campylobacter	x			x	x	x
Campylobacter_showae___HMT763___Strain___1321_bp_	Campylobacter showae HMT763 Strain 1321 bp	#818e67	yes	yes	flagellar	Campylobacter	x			x	x	x
Campylobacter_rectus___HMT748___Strain___1510_bp_	Campylobacter rectus HMT748 Strain 1510 bp	#818e67	yes	yes	flagellar	Campylobacter	x			x	x	x
Campylobacter_ureolyticus___HMT842___Strain___1321_bp_	Campylobacter ureolyticus HMT842 Strain 1321 bp	#818e67		no		Campylobacter	x
Campylobacter_gracilis___HMT623___Strain___1323_bp_	Campylobacter gracilis HMT623 Strain 1323 bp	#818e67		no		Campylobacter	x
Campylobacter_sp__HMT_044___HMT044___Clone___1321_bp_	Campylobacter sp HMT 044 HMT044 Clone 1321 bp	#818e67		NA		Campylobacter
Candidatus_Saccharimonas_aalborgensis___HMT988___Strain___1471_bp_	Candidatus Saccharimonas aalborgensis HMT988 Strain 1471 bp	#0c8801		NA		Candidatus	x
Capnocytophaga_sp__HMT_338___HMT338___Strain___1327_bp_	Capnocytophaga sp HMT 338 HMT338 Strain 1327 bp	#7bf2fd	yes	yes	gliding	Capnocytophaga							x	x	x	x	x	x	x	x	x	x	x	x	x	x	x	x	x
Capnocytophaga_sp__HMT_863___HMT863___Strain___1326_bp_	Capnocytophaga sp HMT 863 HMT863 Strain 1326 bp	#7bf2fd	yes	NA	gliding	Capnocytophaga							x	x	x	x	x	x	x	x	x	x	x	x	x	x	x	x	x
Capnocytophaga_granulosa___HMT325___Strain___1325_bp_	Capnocytophaga granulosa HMT325 Strain 1325 bp	#7bf2fd	yes	yes	gliding	Capnocytophaga							x	x	x	x	x	x	x	x	x	x	x	x	x	x	x	x	x
Capnocytophaga_gingivalis___HMT337___Strain___1326_bp_	Capnocytophaga gingivalis HMT337 Strain 1326 bp	#7bf2fd	yes	yes	gliding	Capnocytophaga							x	x	x	x	x	x	x	x	x	x	x	x	x	x	x	x	x
Capnocytophaga_haemolytica___HMT627___Strain___1331_bp_	Capnocytophaga haemolytica HMT627 Strain 1331 bp	#7bf2fd	yes	NA	gliding	Capnocytophaga							x	x	x	x	x	x	x	x	x	x	x	x	x	x	x	x	x
Capnocytophaga_sp__HMT_332___HMT332___Clone___1325_bp_	Capnocytophaga sp HMT 332 HMT332 Clone 1325 bp	#7bf2fd	yes	yes	gliding	Capnocytophaga							x	x	x	x	x	x	x	x	x	x	x	x	x	x	x	x	x
Capnocytophaga_sputigena___HMT775___Strain___1329_bp_	Capnocytophaga sputigena HMT775 Strain 1329 bp	#7bf2fd	yes	yes	gliding	Capnocytophaga							x	x	x	x	x	x	x	x	x	x	x	x	x	x	x	x	x
Capnocytophaga_sp__HMT_326___HMT326___Strain___1326_bp_	Capnocytophaga endodontalis HMT326 Strain 1326 bp	#7bf2fd	yes	NA	gliding	Capnocytophaga							x	x	x	x	x	x	x	x	x	x	x	x	x	x	x	x	x
Capnocytophaga_sp__HMT_336___HMT336___Strain___1331_bp_	Capnocytophaga sp HMT 336 HMT336 Strain 1331 bp	#7bf2fd	yes	yes	gliding	Capnocytophaga							x	x	x	x	x	x	x	x			x	x	x	x	x	x	x
Capnocytophaga_ochracea___HMT700___Strain___1329_bp_	Capnocytophaga ochracea HMT700 Strain 1329 bp	#7bf2fd	yes	yes	gliding	Capnocytophaga							x	x	x	x	x	x	x	x	x	x	x	x	x	x	x	x	x
Capnocytophaga_sp__HMT_324___HMT324___Clone___1331_bp_	Capnocytophaga sp HMT 324 HMT324 Clone 1331 bp	#7bf2fd	yes	yes	gliding	Capnocytophaga							x	x	x	x	x	x	x	x	x	x	x	x	x	x	x	x	x
Capnocytophaga_sp__HMT_864___HMT864___Strain___1331_bp_	Capnocytophaga sp HMT 864 HMT864 Strain 1331 bp	#7bf2fd	yes	NA	gliding	Capnocytophaga							x	x	x	x	x	x	x	x	x	x	x	x	x	x	x	x	x
Capnocytophaga_sp__HMT_335___HMT335___Clone___1331_bp_	Capnocytophaga sp HMT 335 HMT335 Clone 1331 bp	#7bf2fd	yes	yes	gliding	Capnocytophaga							x	x	x	x	x	x	x	x	x	x	x	x	x	x	x	x	x
Capnocytophaga_sp__HMT_902___HMT902___Clone___1331_bp_	Capnocytophaga sp HMT 902 HMT902 Clone 1331 bp	#7bf2fd	yes	NA	gliding	Capnocytophaga							x	x	x	x	x	x	x	x	x	x	x	x	x	x	x	x	x
Capnocytophaga_sp__HMT_878___HMT878___Strain___1325_bp_	Capnocytophaga sp HMT 878 HMT878 Strain 1325 bp	#7bf2fd	yes	NA	gliding	Capnocytophaga							x	x	x	x	x	x	x	x	x	x	x	x	x	x	x	x	x
Capnocytophaga_sp__HMT_380___HMT380___Strain___1329_bp_	Capnocytophaga sp HMT 380 HMT380 Strain 1329 bp	#7bf2fd	yes	yes	gliding	Capnocytophaga							x	x	x	x	x	x	x	x	x	x	x	x	x	x	x	x	x
Capnocytophaga_sp__HMT_903___HMT903___Clone___1329_bp_	Capnocytophaga sp HMT 903 HMT903 Clone 1329 bp	#7bf2fd	yes	NA	gliding	Capnocytophaga							x	x	x	x	x	x	x	x	x	x	x	x	x	x	x	x	x
Capnocytophaga_sp__HMT_412___HMT412___Strain___1329_bp_	Capnocytophaga sp HMT 412 HMT412 Strain 1329 bp	#7bf2fd	yes	yes	gliding	Capnocytophaga							x	x	x	x	x	x	x	x	x	x	x	x	x	x	x	x	x
Capnocytophaga_sp__HMT_323___HMT323___Clone___1331_bp_	Capnocytophaga sp HMT 323 HMT323 Clone 1331 bp	#7bf2fd	yes	NA	gliding	Capnocytophaga							x	x	x	x	x	x	x	x	x	x	x	x	x	x	x	x	x
Capnocytophaga_sp__HMT_901___HMT901___Clone___1325_bp_	Capnocytophaga sp HMT 901 HMT901 Clone 1325 bp	#7bf2fd		NA		Capnocytophaga
Capnocytophaga_leadbetteri___HMT329___Clone___1325_bp_	Capnocytophaga leadbetteri HMT329 Clone 1325 bp	#7bf2fd		yes		Capnocytophaga							x	x	x	x	x	x	x		x	x	x	x	x	x	x	x	x
Capnocytophaga_sp__HMT_334___HMT334___Clone___1331_bp_	Capnocytophaga sp HMT 334 HMT334 Clone 1331 bp	#7bf2fd		NA		Capnocytophaga
Cardiobacterium_valvarum___HMT540___Strain___1339_bp_	Cardiobacterium valvarum HMT540 Strain 1339 bp	#e6e622	yes	NA	twitching	Cardiobacterium	x	x	x
Cardiobacterium_hominis___HMT633___Strain___1340_bp_	Cardiobacterium hominis HMT633 Strain 1340 bp	#e6e622	yes	NA	twitching	Cardiobacterium	x	x	x
Catonella_morbi___HMT165___Strain___1338_bp_	Catonella morbi HMT165 Strain 1338 bp	#aa6d8e	yes	NA	flagellar	Catonella	x			x	x	x
Catonella_sp__HMT_451___HMT451___Clone___1338_bp_	Catonella sp HMT 451 HMT451 Clone 1338 bp	#aa6d8e		NA		Catonella
Catonella_sp__HMT_164___HMT164___Clone___1338_bp_	Catonella sp HMT 164 HMT164 Clone 1338 bp	#aa6d8e		NA		Catonella
Caulobacter_sp__HMT_002___HMT002___Strain___1286_bp_	Caulobacter sp HMT 002 Strain 1286 bp	#dfd699		NA		Caulobacter
Centipeda_periodontii___HMT726___Strain___1365_bp_	Centipeda periodontii HMT726 Strain 1365 bp	#bd6b6b	yes	NA	flagellar	Centipeda	x			x		x
Chlamydophila_pneumoniae___HMT733___Strain___1354_bp_	Chlamydia pneumoniae HMT733 Strain 1354 bp	#bbd38b		no		Chlamydia
Chlorobium_limicola___HMT984___Strain___1469_bp_	Chlorobium limicola HMT984 Strain 1469 bp	#42b637		no		Chlorobium
Bergeyella_sp__HMT_319___HMT319___Clone___1328_bp_	Chryseobacterium sp HMT 319 HMT319 Clone 1328 bp	#02faa7		no		Chryseobacterium
Bergeyella_sp__HMT_422___HMT422___Clone___1328_bp_	Cloacibacterium normanense HMT422 Clone 1328 bp	#02faa7		no		Cloacibacterium
Bergeyella_sp__HMT_206___HMT206___Clone___1330_bp_	Cloacibacterium sp HMT 206 HMT206 Clone 1330 bp	#02faa7		NA		Cloacibacterium
Clostridiales__F3__G1__bacterium_HMT_876___HMT876___Strain___1306_bp_	Clostridiales F3 G1 bacterium HMT 876 HMT876 Strain 1306 bp	#f3a4b1	yes	NA	flagellar	Clostridiales	x			x	x	x
Clostridiales__F1__G2__bacterium_HMT_402___HMT402___Clone___1332_bp_	Clostridiales F1 G2 bacterium HMT 402 HMT402 Clone 1332 bp	#f3a4b1		NA		Clostridiales
Clostridiales__F1__G1__bacterium_HMT_093___HMT093___Clone___1318_bp_	Clostridiales F1 G1 bacterium HMT 093 HMT093 Clone 1318 bp	#f3a4b1		NA		Clostridiales
Megasphaera_sp__HMT_123___HMT123___Clone___1373_bp_	Colibacter massiliensis HMT123 Clone 1373 bp	#b13535		NA		Colibacter
Comamonas_testosteroni___HMT858___Strain___1337_bp_	Comamonas testosteroni HMT858 Strain 1337 bp	#9faf4d	yes	yes	flagellar	Comamonas	x	x	x	x	x	x
Corynebacterium_amycolatum___HMT031___Strain___1325_bp_	Corynebacterium amycolatum HMT031 Strain 1325 bp	#d507f3		no		Corynebacterium
Turicella_otitidis___HMT832___Clone___1352_bp_	Corynebacterium otitidis HMT832 Clone 1352 bp	#d507f3		NA		Corynebacterium
Corynebacterium_kroppenstedtii___HMT049___Strain___1326_bp_	Corynebacterium kroppenstedtii HMT049 Strain 1326 bp	#d507f3		no		Corynebacterium
Corynebacterium_bovis___HMT208___Strain___1324_bp_	Corynebacterium bovis HMT208 Strain 1324 bp	#d507f3		no		Corynebacterium
Corynebacterium_urealyticum___HMT853___Strain___1325_bp_	Corynebacterium urealyticum HMT853 Strain 1325 bp	#d507f3		no		Corynebacterium
Corynebacterium_jeikeium___HMT047___Strain___1333_bp_	Corynebacterium jeikeium HMT047 Strain 1333 bp	#d507f3		no		Corynebacterium
Corynebacterium_pseudodiphtheriticum___HMT060___Strain___1320_bp_	Corynebacterium pseudodiphtheriticum HMT060 Strain 1320 bp	#d507f3		no		Corynebacterium
Corynebacterium_propinquum___HMT059___Strain___1320_bp_	Corynebacterium propinquum HMT059 Strain 1320 bp	#d507f3		NA		Corynebacterium
Corynebacterium_durum___HMT595___Strain___1337_bp_	Corynebacterium durum HMT595 Strain 1337 bp	#d507f3		no		Corynebacterium
Corynebacterium_matruchotii___HMT666___Strain___1349_bp_	Corynebacterium matruchotii HMT666 Strain 1349 bp	#d507f3		no		Corynebacterium
Corynebacterium_diphtheriae___HMT591___Strain___1322_bp_	Corynebacterium diphtheriae HMT591 Strain 1322 bp	#d507f3		no		Corynebacterium
Corynebacterium_mucifaciens___HMT835___Strain___1330_bp_	Corynebacterium mucifaciens HMT835 Strain 1330 bp	#d507f3		no		Corynebacterium
Corynebacterium_pilbarense___HMT054___Strain___1327_bp_	Corynebacterium pilbarense HMT054 Strain 1327 bp	#d507f3		NA		Corynebacterium
Corynebacterium_afermentans___HMT030___Strain___1325_bp_	Corynebacterium afermentans HMT030 Strain 1325 bp	#d507f3		NA		Corynebacterium
Corynebacterium_coyleae___HMT341___Clone___1326_bp_	Corynebacterium coyleae HMT341 Clone 1326 bp	#d507f3		no		Corynebacterium
Corynebacterium_sp__HMT_207___HMT207___Strain___1322_bp_	Corynebacterium gottingense HMT207 Strain 1322 bp	#d507f3		NA		Corynebacterium
Corynebacterium_tuscaniense___HMT184___Strain___1323_bp_	Corynebacterium tuscaniense HMT184 Strain 1323 bp	#d507f3		no		Corynebacterium
Corynebacterium_appendicis___HMT033___Strain___1322_bp_	Corynebacterium appendicis HMT033 Strain 1322 bp	#d507f3		NA		Corynebacterium
Corynebacterium_mastitidis___HMT328___Strain___1327_bp_	Corynebacterium mastitidis HMT328 Strain 1327 bp	#d507f3		no		Corynebacterium
Corynebacterium_massiliense___HMT333___Strain___1326_bp_	Corynebacterium massiliense HMT333 Strain 1326 bp	#d507f3		no		Corynebacterium
Corynebacterium_macginleyi___HMT050___Strain___1323_bp_	Corynebacterium macginleyi HMT050 Strain 1323 bp	#d507f3		no		Corynebacterium
Corynebacterium_accolens___HMT019___Strain___1323_bp_	Corynebacterium accolens HMT019 Strain 1323 bp	#d507f3		no		Corynebacterium
Corynebacterium_tuberculostearicum___HMT077___Strain___1323_bp_	Corynebacterium tuberculostearicum HMT077 Strain 1323 bp	#d507f3		no		Corynebacterium
Corynebacterium_striatum___HMT072___Strain___1323_bp_	Corynebacterium striatum HMT072 Strain 1323 bp	#d507f3		no		Corynebacterium
Corynebacterium_simulans___HMT062___Strain___1321_bp_	Corynebacterium simulans HMT062 Strain 1321 bp	#d507f3		NA		Corynebacterium
Corynebacterium_singulare___HMT063___Strain___1323_bp_	Corynebacterium singulare HMT063 Strain 1323 bp	#d507f3		no		Corynebacterium
Corynebacterium_minutissimum___HMT053___Strain___1322_bp_	Corynebacterium minutissimum HMT053 Strain 1322 bp	#d507f3		no		Corynebacterium
Corynebacterium_aurimucosum___HMT034___Strain___1322_bp_	Corynebacterium aurimucosum HMT034 Strain 1322 bp	#d507f3		no		Corynebacterium
Cronobacter_sakazakii___HMT753___Strain___1346_bp_	Cronobacter sakazakii HMT753 Strain 1346 bp	#595c48	yes	yes	flagellar	Cronobacter	x	x	x	x	x	x
Cryptobacterium_curtum___HMT579___Strain___1314_bp_	Cryptobacterium curtum HMT579 Strain 1314 bp	#722bae		no		Cryptobacterium
Cupriavidus_gilardii___HMT027___Strain___1335_bp_	Cupriavidus gilardii HMT027 Strain 1335 bp	#8c8c01		NA	flagellar	Cupriavidus		x	x	x	x	x
Cutibacterium_granulosum___HMT114___Strain___1325_bp_	Cutibacterium granulosum HMT114 Strain 1325 bp	#90769e		no		Cutibacterium
Cutibacterium_avidum___HMT552___Strain___1327_bp_	Cutibacterium avidum HMT552 Strain 1327 bp	#90769e		no		Cutibacterium
Cutibacterium_sp__HMT_193___HMT193___Strain___1328_bp_	Cutibacterium sp HMT 193 HMT193 Strain 1328 bp	#90769e		NA		Cutibacterium
Cutibacterium_acnes___HMT530___Strain___1329_bp_	Cutibacterium acnes HMT530 Strain 1329 bp	#90769e		no		Cutibacterium
Delftia_acidovorans___HMT023___Strain___1337_bp_	Delftia acidovorans HMT023 Strain 1337 bp	#b5cf34	yes	yes	flagellar	Delftia	x	x	x	x	x	x
Dermabacter_hominis___HMT354___Strain___1322_bp_	Dermabacter hominis HMT354 Strain 1322 bp	#c54dc5		yes		Dermabacter
Desulfobulbus_sp__HMT_041___HMT041___Clone___1362_bp_	Desulfobulbus sp HMT 041 HMT041 Clone 1362 bp	#4a6e03		NA		Desulfobulbus
Desulfomicrobium_orale___HMT703___Strain___1354_bp_	Desulfomicrobium orale HMT703 Strain 1354 bp	#59781b	yes	NA	flagellar	Desulfomicrobium	x		x		x	x
Desulfovibrio_fairfieldensis___HMT605___Strain___1352_bp_	Desulfovibrio fairfieldensis HMT605 Strain 1352 bp	#7b9a3d	yes	NA	flagellar	Desulfovibrio				x	x	x
Desulfovibrio_sp__HMT_040___HMT040___Clone___1352_bp_	Desulfovibrio sp HMT 040 HMT040 Clone 1352 bp	#7b9a3d		NA		Desulfovibrio
Dialister_micraerophilus___HMT843___Strain___1371_bp_	Dialister micraerophilus HMT843 Strain 1371 bp	#d1334d		no		Dialister
Dialister_pneumosintes___HMT736___Strain___1375_bp_	Dialister pneumosintes HMT736 Strain 1375 bp	#d1334d		NA		Dialister
Dialister_sp__HMT_119___HMT119___Clone___1373_bp_	Dialister sp HMT 119 HMT119 Clone 1373 bp	#d1334d		NA		Dialister
Dialister_invisus___HMT118___Strain___1374_bp_	Dialister invisus HMT118 Strain 1374 bp	#d1334d		NA		Dialister
Dietzia_cinnamea___HMT368___Strain___1319_bp_	Dietzia cinnamea HMT368 Strain 1319 bp	#b05cbc		NA		Dietzia
Dolosigranulum_pigrum___HMT813___Clone___1350_bp_	Dolosigranulum pigrum HMT813 Clone 1350 bp	#e8a165		NA		Dolosigranulum
Eggerthella_lenta___HMT654___Strain___1309_bp_	Eggerthella lenta HMT654 Strain 1309 bp	#8146b3		no		Eggerthella	x
Eggerthia_catenaformis___HMT569___Strain___1346_bp_	Eggerthia catenaformis HMT569 Strain 1346 bp	#fa8a8a		no		Eggerthia
Eikenella_corrodens___HMT577___Strain___1345_bp_	Eikenella corrodens HMT577 Strain 1345 bp	#b6da03	yes	yes	twitching	Eikenella	x	x	x
Eikenella_sp__HMT_011___HMT011___Strain___1346_bp_	Eikenella sp HMT 011 HMT011 Strain 1346 bp	#465302		NA		Eikenella
Enhydrobacter_aerosaccus___HMT196___Strain___1293_bp_	Enhydrobacter aerosaccus HMT196 Strain 1293 bp	#838350	yes	NA	twitching	Enhydrobacter	x	x	x
Enterobacter_hormaechei___HMT634___Strain___1346_bp_	Enterobacter hormaechei HMT634 Strain 1346 bp	#919e55	yes	NA	flagellar	Enterobacter	x	x	x	x	x	x
Enterobacter_cancerogenus___HMT565___Strain___1344_bp_	Enterobacter cancerogenus HMT565 Strain 1344 bp	#919e55	yes	yes	flagellar	Enterobacter	x	x	x	x	x	x
Enterococcus_casseliflavus___HMT801___Strain___1363_bp_	Enterococcus casseliflavus HMT801 Strain 1363 bp	#f6c167	yes	yes	flagellar	Enterococcus	x			x	x	x
Enterococcus_saccharolyticus___HMT802___Strain___1361_bp_	Enterococcus saccharolyticus HMT802 Strain 1361 bp	#f6c167	yes	no	flagellar	Enterococcus				x	x	x
Enterococcus_faecalis___HMT604___Strain___1362_bp_	Enterococcus faecalis HMT604 Strain 1362 bp	#f6c167		no		Enterococcus
Enterococcus_durans___HMT880___Strain___1364_bp_	Enterococcus durans HMT880 Strain 1364 bp	#f6c167		no		Enterococcus
Enterococcus_italicus___HMT803___Strain___1361_bp_	Enterococcus italicus HMT803 Strain 1361 bp	#f6c167		no		Enterococcus
Erysipelothrix_tonsillarum___HMT484___Strain___1337_bp_	Erysipelothrix tonsillarum HMT484 Strain 1337 bp	#bf4c4c		no		Erysipelothrix
Erysipelotrichaceae__G1__bacterium_HMT_905___HMT905___Clone___1321_bp_	Erysipelotrichaceae G1 bacterium HMT 905 HMT905 Clone 1321 bp	#ba7171		NA		Erysipelotrichaceae
Erysipelotrichaceae__G1__bacterium_HMT_904___HMT904___Clone___1321_bp_	Erysipelotrichaceae G1 bacterium HMT 904 HMT904 Clone 1321 bp	#ba7171		NA		Erysipelotrichaceae
Erythromicrobium_ramosum___HMT747___Strain___1289_bp_	Erythrobacter ramosus HMT747 Strain 1289 bp	#877604		NA		Erythromicrobium
Escherichia_coli___HMT574___Strain___1346_bp_	Escherichia coli HMT574 Strain 1346 bp	#747c4e	yes	yes	flagellar	Escherichia	x	x	x	x	x	x
Eubacterium_limosum___HMT655___Strain___1328_bp_	Eubacterium limosum HMT655 Strain 1328 bp	#c6969e		NA		Eubacterium	x
Atopobium_sp__HMT_416___HMT416___Clone___1318_bp_	Fannyhessea sp HMT 416 HMT416 Clone 1318 bp	#a00cea		NA		Fannyhessea
Atopobium_vaginae___HMT814___Strain___1318_bp_	Fannyhessea vaginae HMT814 Strain 1318 bp	#a00cea		NA		Fannyhessea
Fastidiosipila_sanguinis___HMT935___Clone___1338_bp_	Fastidiosipila sanguinis HMT935 Clone 1338 bp	#f3a4be		no		Fastidiosipila
Filifactor_alocis___HMT539___Strain___1339_bp_	Filifactor alocis HMT539 Strain 1339 bp	#cc6d7d		NA		Filifactor	x
Finegoldia_magna___HMT662___Strain___1332_bp_	Finegoldia magna HMT662 Strain 1332 bp	#f691a2		no		Finegoldia
Flavitalea_sp__HMT_320___HMT320___Clone___1341_bp_	Flavitalea sp HMT 320 HMT320 Clone 1341 bp	#86d37f		NA		Flavitalea
Fretibacterium_fastidiosum___HMT363___Clone___1322_bp_	Fretibacterium fastidiosum HMT363 Clone 1322 bp	#a659e8	yes	yes	flagellar	Fretibacterium	x			x	x	x
Fretibacterium_sp__HMT_359___HMT359___Clone___1325_bp_	Fretibacterium sp HMT 359 HMT359 Clone 1325 bp	#a659e8		NA		Fretibacterium
Fretibacterium_sp__HMT_362___HMT362___Clone___1326_bp_	Fretibacterium sp HMT 362 HMT362 Clone 1326 bp	#a659e8		NA		Fretibacterium
Fretibacterium_sp__HMT_360___HMT360___Clone___1326_bp_	Fretibacterium sp HMT 360 HMT360 Clone 1326 bp	#a659e8		NA		Fretibacterium
Fretibacterium_sp__HMT_358___HMT358___Clone___1326_bp_	Fretibacterium sp HMT 358 HMT358 Clone 1326 bp	#a659e8		NA		Fretibacterium
Fretibacterium_sp__HMT_361___HMT361___Clone___1326_bp_	Fretibacterium sp HMT 361 HMT361 Clone 1326 bp	#a659e8		NA		Fretibacterium
Fusobacterium_gonidiaformans___HMT860___Strain___1312_bp_	Fusobacterium gonidiaformans HMT860 Strain 1312 bp	#d42785		no		Fusobacterium
Fusobacterium_necrophorum___HMT690___Strain___1312_bp_	Fusobacterium necrophorum HMT690 Strain 1312 bp	#d42785		no		Fusobacterium
Fusobacterium_sp__HMT_248___HMT248___Strain___1310_bp_	Fusobacterium sp HMT 248 HMT248 Strain 1310 bp	#d42785		NA		Fusobacterium
Fusobacterium_periodonticum___HMT201___Strain___1310_bp_	Fusobacterium periodonticum HMT201 Strain 1310 bp	#d42785		no		Fusobacterium																						x
Fusobacterium_sp__HMT_370___HMT370___Strain___1323_bp_	Fusobacterium sp HMT 370 HMT370 Strain 1323 bp	#d42785		NA		Fusobacterium
Fusobacterium_hwasookii___HMT953___Strain___1310_bp_	Fusobacterium hwasookii HMT953 Strain 1310 bp	#d42785		no		Fusobacterium																						x
Fusobacterium_nucleatum_subsp__polymorphum___HMT202___Strain___1310_bp_	Fusobacterium nucleatum subsp polymorphum HMT202 Strain 1310 bp	#d42785		no		Fusobacterium
Fusobacterium_sp__HMT_203___HMT203___Clone___1324_bp_	Fusobacterium sp HMT 203 HMT203 Clone 1324 bp	#d42785		NA		Fusobacterium
Fusobacterium_nucleatum_subsp__nucleatum___HMT698___Strain___1324_bp_	Fusobacterium nucleatum subsp nucleatum HMT698 Strain 1324 bp	#d42785		no		Fusobacterium
Fusobacterium_nucleatum_subsp__animalis___HMT420___Strain___1323_bp_	Fusobacterium nucleatum subsp animalis HMT420 Strain 1323 bp	#d42785		no		Fusobacterium
Fusobacterium_sp__HMT_205___HMT205___Clone___1324_bp_	Fusobacterium sp HMT 205 HMT205 Clone 1324 bp	#d42785		NA		Fusobacterium
Fusobacterium_naviforme___HMT689___Strain___1323_bp_	Fusobacterium naviforme HMT689 Strain 1323 bp	#d42785		NA		Fusobacterium
Fusobacterium_sp__HMT_204___HMT204___Clone___1310_bp_	Fusobacterium sp HMT 204 HMT204 Clone 1310 bp	#d42785		NA		Fusobacterium
Fusobacterium_nucleatum_subsp__vincentii___HMT200___Strain___1323_bp_	Fusobacterium nucleatum subsp vincentii HMT200 Strain 1323 bp	#d42785		no		Fusobacterium																						x
Gardnerella_vaginalis___HMT829___Strain___1330_bp_	Gardnerella vaginalis HMT829 Strain 1330 bp	#bf71e6		yes		Gardnerella
Gemella_sp__HMT_928___HMT928___Strain___1360_bp_	Gemella sp HMT 928 HMT928 Strain 1360 bp	#cd481b		NA		Gemella
Gemella_bergeri___HMT555___Strain___1360_bp_	Gemella bergeri HMT555 Strain 1360 bp	#cd481b		NA		Gemella
Gemella_morbillorum___HMT046___Strain___1360_bp_	Gemella morbillorum HMT046 Strain 1360 bp	#cd481b		yes		Gemella
Gemella_sanguinis___HMT757___Strain___1361_bp_	Gemella sanguinis HMT757 Strain 1361 bp	#cd481b		yes		Gemella																						x
Gemella_haemolysans___HMT626___Strain___1360_bp_	Gemella haemolysans HMT626 Strain 1360 bp	#cd481b		yes		Gemella
Gracilibacteria__GN02___G2__bacterium_HMT_873___HMT873___Clone___1325_bp_	Gracilibacteria GN02 G2 bacterium HMT 873 HMT873 Clone 1325 bp	#64a85e		NA		Gracilibacteria
Gracilibacteria__GN02___G3__bacterium_HMT_996___HMT996___Strain___1445_bp_	Gracilibacteria GN02 G3 bacterium HMT 996 HMT996 Strain 1445 bp	#64a85e		NA		Gracilibacteria
Gracilibacteria__GN02___G1__bacterium_HMT_872___HMT872___Clone___1300_bp_	Gracilibacteria GN02 G1 bacterium HMT 872 HMT872 Clone 1300 bp	#64a85e		NA		Gracilibacteria
Gracilibacteria__GN02___G1__bacterium_HMT_871___HMT871___Clone___1300_bp_	Gracilibacteria GN02 G1 bacterium HMT 871 HMT871 Clone 1300 bp	#64a85e		NA		Gracilibacteria
Granulicatella_adiacens___HMT534___Strain___1354_bp_	Granulicatella adiacens HMT534 Strain 1354 bp	#ba5d0e		no		Granulicatella
Granulicatella_elegans___HMT596___Strain___1354_bp_	Granulicatella elegans HMT596 Strain 1354 bp	#ba5d0e		no		Granulicatella
Haematobacter_missouriensis___HMT316___Strain___1269_bp_	Haematobacter missouriensis HMT316 Strain 1269 bp	#9c9358		no		Haematobacter						x
Haemophilus_ducreyi___HMT821___Strain___1344_bp_	Haemophilus ducreyi HMT821 Strain 1344 bp	#89cd02	yes	NA	twitching	Haemophilus		x	x
Haemophilus_paraphrohaemolyticus___HMT035___Strain___1344_bp_	Haemophilus paraphrohaemolyticus HMT035 Strain 1344 bp	#89cd02	yes	NA	twitching	Haemophilus		x	x
Haemophilus_sputorum___HMT944___Strain___1346_bp_	Haemophilus sputorum HMT944 Strain 1346 bp	#89cd02	yes	NA	twitching	Haemophilus		x	x
Haemophilus_parainfluenzae___HMT718___Strain___1344_bp_	Haemophilus parainfluenzae HMT718 Strain 1344 bp	#89cd02	yes	no	twitching	Haemophilus		x	x
Haemophilus_pittmaniae___HMT946___Strain___1346_bp_	Haemophilus pittmaniae HMT946 Strain 1346 bp	#89cd02	yes	NA	twitching	Haemophilus		x	x
Haemophilus_haemolyticus___HMT851___Strain___1344_bp_	Haemophilus haemolyticus HMT851 Strain 1344 bp	#89cd02	yes	NA	twitching	Haemophilus		x	x
Haemophilus_sp__HMT_036___HMT036___Clone___1344_bp_	Haemophilus sp HMT 036 HMT036 Clone 1344 bp	#89cd02	yes	NA	twitching	Haemophilus		x	x
Haemophilus_influenzae___HMT641___Strain___1344_bp_	Haemophilus influenzae HMT641 Strain 1344 bp	#89cd02	yes	no	twitching	Haemophilus		x	x
Haemophilus_aegyptius___HMT535___Strain___1344_bp_	Haemophilus aegyptius HMT535 Strain 1344 bp	#89cd02	yes	no	twitching	Haemophilus		x	x
Haemophilus_parahaemolyticus___HMT945___Strain___1344_bp_	Haemophilus parahaemolyticus HMT945 Strain 1344 bp	#89cd02		NA		Haemophilus		x
Haemophilus_sp__HMT_908___HMT908___Clone___1344_bp_	Haemophilus sp HMT 908 HMT908 Clone 1344 bp	#89cd02		NA		Haemophilus
Haemophilus_sp__HMT_259___HMT259___Clone___1344_bp_	Haemophilus sp HMT 259 HMT259 Clone 1344 bp	#89cd02		NA		Haemophilus
Helicobacter_pylori___HMT812___Strain___1313_bp_	Helicobacter pylori HMT812 Strain 1313 bp	#a6b881	yes	yes	flagellar	Helicobacter				x	x	x
Ignavibacterium_album___HMT982___Strain___1507_bp_	Ignavibacterium album HMT982 Strain 1507 bp	#93ccf4		no		Ignavibacterium						x													x	x	x	x
Janibacter_indicus___HMT339___Strain___1326_bp_	Janibacter indicus HMT339 Strain 1326 bp	#916591		NA		Janibacter
Jeotgalicoccus_huakuii___HMT243___Strain___1353_bp_	Jeotgalicoccus huakuii HMT243 Strain 1353 bp	#af3106		no		Jeotgalicoccus
Johnsonella_ignava___HMT635___Strain___1333_bp_	Johnsonella ignava HMT635 Strain 1333 bp	#8e2246		no		Johnsonella
Johnsonella_sp__HMT_166___HMT166___Clone___1336_bp_	Johnsonella sp HMT 166 HMT166 Clone 1336 bp	#8e2246		NA		Johnsonella
Jonquetella_anthropi___HMT777___Strain___1334_bp_	Jonquetella anthropi HMT777 Strain 1334 bp	#b49adf		yes		Jonquetella
Kingella_denitrificans___HMT582___Strain___1341_bp_	Kingella denitrificans HMT582 Strain 1341 bp	#8da805	yes	NA	twitching	Kingella	x	x	x
Kingella_kingae___HMT646___Strain___1341_bp_	Kingella kingae HMT646 Strain 1341 bp	#8da805	yes	yes	twitching	Kingella	x	x	x
Kingella_oralis___HMT706___Strain___1345_bp_	Kingella oralis HMT706 Strain 1345 bp	#8da805	yes	NA	twitching	Kingella	x	x	x
Kingella_sp__HMT_932___HMT932___Clone___1347_bp_	Kingella sp HMT 932 HMT932 Clone 1347 bp	#8da805		NA		Kingella
Kingella_sp__HMT_459___HMT459___Clone___1343_bp_	Kingella sp HMT 459 HMT459 Clone 1343 bp	#8da805		NA		Kingella
Kingella_sp__HMT_012___HMT012___Clone___1345_bp_	Kingella sp HMT 012 HMT012 Clone 1345 bp	#8da805		NA		Kingella
Klebsiella_aerogenes___HMT153___Strain___1344_bp_	Klebsiella aerogenes HMT153 Strain 1344 bp	#859e55	yes	yes	flagellar	Klebsiella	x	x	x	x	x	x
Klebsiella_pneumoniae___HMT731___Strain___1344_bp_	Klebsiella pneumoniae HMT731 Strain 1344 bp	#a8f60b	yes	yes	twitching	Klebsiella	x	x	x
Kluyvera_ascorbata___HMT865___Strain___1344_bp_	Kluyvera ascorbata HMT865 Strain 1344 bp	#9bc548	yes	yes	flagellar	Kluyvera	x	x	x	x	x	x
Kocuria_palustris___HMT084___Strain___1330_bp_	Kocuria palustris HMT084 Strain 1330 bp	#870687		no		Kocuria
Kocuria_rhizophila___HMT197___Strain___1334_bp_	Kocuria rhizophila HMT197 Strain 1334 bp	#870687		no		Kocuria
Kocuria_sp__HMT_189___HMT189___Clone___1330_bp_	Kocuria atrinae HMT189 Clone 1330 bp	#870687		no		Kocuria
Kytococcus_sedentarius___HMT855___Strain___1327_bp_	Kytococcus sedentarius HMT855 Strain 1327 bp	#ec68ec		no		Kytococcus
Lachnoanaerobaculum_sp__HMT_496___HMT496___Clone___1334_bp_	Lachnoanaerobaculum sp HMT 496 HMT496 Clone 1334 bp	#af0c42		NA		Lachnoanaerobaculum
Lachnoanaerobaculum_sp__HMT_089___HMT089___Clone___1335_bp_	Lachnoanaerobaculum sp HMT 089 HMT089 Clone 1335 bp	#af0c42		NA		Lachnoanaerobaculum
Lachnoanaerobaculum_sp__HMT_083___HMT083___Clone___1335_bp_	Lachnoanaerobaculum sp HMT 083 HMT083 Clone 1335 bp	#af0c42		NA		Lachnoanaerobaculum
Lachnoanaerobaculum_saburreum___HMT494___Strain___1336_bp_	Lachnoanaerobaculum saburreum HMT494 Strain 1336 bp	#af0c42		NA		Lachnoanaerobaculum
Lachnoanaerobaculum_orale___HMT082___Strain___1336_bp_	Lachnoanaerobaculum orale HMT082 Strain 1336 bp	#af0c42		NA		Lachnoanaerobaculum
Lachnoanaerobaculum_umeaense___HMT107___Strain___1336_bp_	Lachnoanaerobaculum umeaense HMT107 Strain 1336 bp	#af0c42		NA		Lachnoanaerobaculum
Lachnospiraceae__G8__bacterium_HMT_500___HMT500___Strain___1335_bp_	Lachnospiraceae G8 bacterium HMT 500 HMT500 Strain 1335 bp	#e6b2ce	yes	no	flagellar	Lachnospiraceae	x			x	x	x
Lachnospiraceae__G7__bacterium_HMT_163___HMT163___Clone___1339_bp_	Lachnospiraceae G7 bacterium HMT 163 HMT163 Clone 1339 bp	#e6b2ce		NA		Lachnospiraceae
Lachnospiraceae__G7__bacterium_HMT_086___HMT086___Clone___1339_bp_	Lachnospiraceae G7 bacterium HMT 086 HMT086 Clone 1339 bp	#e6b2ce		NA		Lachnospiraceae
Lachnospiraceae__G10__bacterium_HMT_094___HMT094___Clone___1335_bp_	Lachnospiraceae G10 bacterium HMT 094 HMT094 Clone 1335 bp	#e6b2ce		NA		Lachnospiraceae
Lachnospiraceae__G9__bacterium_HMT_924___HMT924___Clone___1335_bp_	Lachnospiraceae G9 bacterium HMT 924 HMT924 Clone 1335 bp	#e6b2ce		NA		Lachnospiraceae
Lachnospiraceae__G2__bacterium_HMT_096___HMT096___Clone___1334_bp_	Lachnospiraceae G2 bacterium HMT 096 HMT096 Clone 1334 bp	#e6b2ce		no		Lachnospiraceae
Lachnospiraceae__G2__bacterium_HMT_088___HMT088___Clone___1334_bp_	Lachnospiraceae G2 bacterium HMT 088 HMT088 Clone 1334 bp	#e6b2ce		no		Lachnospiraceae
Lachnospiraceae__G3__bacterium_HMT_100___HMT100___Clone___1338_bp_	Lachnospiraceae G3 bacterium HMT 100 HMT100 Clone 1338 bp	#e6b2ce		no		Lachnospiraceae
Lactobacillus_paracasei___HMT716___Strain___1371_bp_	Lacticaseibacillus paracasei HMT716 Strain 1371 bp	#ed720a		NA		Lacticaseibacillus						x
Lactobacillus_rhamnosus___HMT749___Strain___1371_bp_	Lacticaseibacillus rhamnosus HMT749 Strain 1371 bp	#ed720a		NA		Lacticaseibacillus						x
Lactobacillus_casei___HMT568___Strain___1371_bp_	Lacticaseibacillus casei HMT568 Strain 1371 bp	#ed720a		NA		Lacticaseibacillus						x
Lactobacillus_pentosus___HMT883___Strain___1370_bp_	Lactiplantibacillus pentosus HMT883 Strain 1370 bp	#ed720a		NA		Lactiplantibacillus
Lactobacillus_plantarum___HMT861___Strain___1370_bp_	Lactiplantibacillus plantarum HMT861 Strain 1370 bp	#ed720a		NA		Lactiplantibacillus
Lactobacillus_iners___HMT838___Strain___1375_bp_	Lactobacillus iners HMT838 Strain 1375 bp	#ed720a		no		Lactobacillus
Lactobacillus_johnsonii___HMT819___Strain___1375_bp_	Lactobacillus johnsonii HMT819 Strain 1375 bp	#ed720a		no		Lactobacillus
Lactobacillus_gasseri___HMT615___Strain___1375_bp_	Lactobacillus gasseri HMT615 Strain 1375 bp	#ed720a		no		Lactobacillus
Lactobacillus_jensenii___HMT839___Strain___1368_bp_	Lactobacillus jensenii HMT839 Strain 1368 bp	#ed720a		no		Lactobacillus
Lactobacillus_acidophilus___HMT529___Strain___1368_bp_	Lactobacillus acidophilus HMT529 Strain 1368 bp	#ed720a		yes		Lactobacillus
Lactobacillus_crispatus___HMT817___Strain___1368_bp_	Lactobacillus crispatus HMT817 Strain 1368 bp	#ed720a		no		Lactobacillus
Lactobacillus_ultunensis___HMT461___Strain___1368_bp_	Lactobacillus ultunensis HMT461 Strain 1368 bp	#ed720a		no		Lactobacillus
Lactococcus_lactis___HMT804___Strain___1351_bp_	Lactococcus lactis HMT804 Strain 1351 bp	#c6984a		no		Lactococcus
Atopobium_parvulum___HMT723___Strain___1315_bp_	Lancefieldella parvula HMT723 Strain 1315 bp	#a00cea		NA		Lancefieldella
Atopobium_rimae___HMT750___Strain___1316_bp_	Lancefieldella rimae HMT750 Strain 1316 bp	#a00cea		NA		Lancefieldella
Atopobium_sp__HMT_199___HMT199___Clone___1316_bp_	Lancefieldella sp HMT 199 HMT199 Clone 1316 bp	#a00cea		NA		Lancefieldella
Lautropia_mirabilis___HMT022___Strain___1335_bp_	Lautropia mirabilis HMT022 Strain 1335 bp	#7e7e1f	yes	NA	flagellar	Lautropia	x	x	x	x	x	x
Lawsonella_clevelandensis___HMT173___Strain___1325_bp_	Lawsonella clevelandensis HMT173 Strain 1325 bp	#8b3a97		NA		Lawsonella
Lactobacillus_parafarraginis___HMT418___Strain___1378_bp_	Lentilactobacillus parafarraginis HMT418 Strain 1378 bp	#ed720a		NA		Lentilactobacillus
Lactobacillus_kisonensis___HMT424___Strain___1379_bp_	Lentilactobacillus kisonensis HMT424 Strain 1379 bp	#ed720a		NA		Lentilactobacillus
Lactobacillus_rapi___HMT884___Strain___1379_bp_	Lentilactobacillus rapi HMT884 Strain 1379 bp	#ed720a		NA		Lentilactobacillus
Lactobacillus_buchneri___HMT881___Strain___1379_bp_	Lentilactobacillus buchneri HMT881 Strain 1379 bp	#ed720a		NA		Lentilactobacillus
Leptothrix_sp__HMT_266___HMT266___Clone___1335_bp_	Leptothrix sp HMT 266 HMT266 Clone 1335 bp	#c3c391		NA		Leptothrix
Leptothrix_sp__HMT_025___HMT025___Clone___1335_bp_	Leptothrix sp HMT 025 HMT025 Clone 1335 bp	#c3c391		NA		Leptothrix
Leptotrichia_sp__HMT_215___HMT215___Clone___1316_bp_	Leptotrichia sp HMT 215 HMT215 Clone 1316 bp	#f40989		NA		Leptotrichia
Leptotrichia_sp__HMT_212___HMT212___Clone___1316_bp_	Leptotrichia sp HMT 212 HMT212 Clone 1316 bp	#f40989		NA		Leptotrichia
Leptotrichia_sp__HMT_392___HMT392___Clone___1318_bp_	Leptotrichia sp HMT 392 HMT392 Clone 1318 bp	#f40989		NA		Leptotrichia
Leptotrichia_sp__HMT_217___HMT217___Clone___1317_bp_	Leptotrichia sp HMT 217 HMT217 Clone 1317 bp	#f40989		NA		Leptotrichia
Leptotrichia_sp__HMT_498___HMT498___Clone___1316_bp_	Leptotrichia sp HMT 498 HMT498 Clone 1316 bp	#f40989		NA		Leptotrichia			x
Leptotrichia_sp__HMT_847___HMT847___Strain___1315_bp_	Leptotrichia sp HMT 847 HMT847 Strain 1315 bp	#f40989		NA		Leptotrichia
Leptotrichia_sp__HMT_218___HMT218___Clone___1315_bp_	Leptotrichia sp HMT 218 HMT218 Clone 1315 bp	#f40989		NA		Leptotrichia			x
Leptotrichia_buccalis___HMT563___Strain___1316_bp_	Leptotrichia buccalis HMT563 Strain 1316 bp	#f40989		no		Leptotrichia
Leptotrichia_sp__HMT_225___HMT225___Strain___1316_bp_	Leptotrichia sp HMT 225 HMT225 Strain 1316 bp	#f40989		NA		Leptotrichia																						x
Leptotrichia_hofstadii___HMT224___Strain___1316_bp_	Leptotrichia hofstadii HMT224 Strain 1316 bp	#f40989		no		Leptotrichia																						x
Leptotrichia_sp__HMT_909___HMT909___Clone___1316_bp_	Leptotrichia sp HMT 909 HMT909 Clone 1316 bp	#f40989		NA		Leptotrichia
Leptotrichia_sp__HMT_223___HMT223___Clone___1316_bp_	Leptotrichia sp HMT 223 HMT223 Clone 1316 bp	#f40989		NA		Leptotrichia
Leptotrichia_sp__HMT_463___HMT463___Clone___1316_bp_	Leptotrichia sp HMT 463 HMT463 Clone 1316 bp	#f40989		NA		Leptotrichia
Leptotrichia_shahii___HMT214___Clone___1316_bp_	Leptotrichia shahii HMT214 Clone 1316 bp	#f40989		no		Leptotrichia
Leptotrichia_sp__HMT_879___HMT879___Strain___1316_bp_	Leptotrichia sp HMT 879 HMT879 Strain 1316 bp	#f40989		NA		Leptotrichia																						x
Leptotrichia_hongkongensis___HMT213___Clone___1315_bp_	Leptotrichia hongkongensis HMT213 Clone 1315 bp	#f40989		NA		Leptotrichia
Leptotrichia_sp__HMT_417___HMT417___Clone___1316_bp_	Leptotrichia sp HMT 417 HMT417 Clone 1316 bp	#f40989		NA		Leptotrichia
Leptotrichia_wadei___HMT222___Strain___1316_bp_	Leptotrichia wadei HMT222 Strain 1316 bp	#f40989		no		Leptotrichia
Lactobacillus_brevis___HMT558___Strain___1370_bp_	Levilactobacillus brevis HMT558 Strain 1370 bp	#ed720a		NA		Levilactobacillus
Lactobacillus_salivarius___HMT756___Strain___1366_bp_	Ligilactobacillus salivarius HMT756 Strain 1366 bp	#ed720a		NA		Ligilactobacillus
Lactobacillus_fermentum___HMT608___Strain___1379_bp_	Limosilactobacillus fermentum HMT608 Strain 1379 bp	#ed720a		NA		Limosilactobacillus
Lactobacillus_coleohominis___HMT816___Strain___1379_bp_	Limosilactobacillus coleohominis HMT816 Strain 1379 bp	#ed720a		NA		Limosilactobacillus																						x
Lactobacillus_sp__HMT_052___HMT052___Strain___1379_bp_	Limosilactobacillus sp HMT 052 HMT052 Strain 1379 bp	#ed720a		NA		Limosilactobacillus
Lactobacillus_reuteri_clade_938___HMT938___Strain___1379_bp_	Limosilactobacillus reuteri clade 938 HMT938 Strain 1379 bp	#ed720a		NA		Limosilactobacillus
Lactobacillus_reuteri_clade_818___HMT818___Strain___1377_bp_	Limosilactobacillus reuteri clade 818 HMT818 Strain 1377 bp	#ed720a		NA		Limosilactobacillus																						x
Lactobacillus_vaginalis___HMT051___Strain___1379_bp_	Limosilactobacillus vaginalis HMT051 Strain 1379 bp	#ed720a		NA		Limosilactobacillus
Lactobacillus_panis___HMT882___Strain___1379_bp_	Limosilactobacillus panis HMT882 Strain 1379 bp	#ed720a		NA		Limosilactobacillus
Lactobacillus_oris___HMT709___Strain___1379_bp_	Limosilactobacillus oris HMT709 Strain 1379 bp	#ed720a		NA		Limosilactobacillus
Listeria_monocytogenes___HMT825___Strain___1353_bp_	Listeria monocytogenes HMT825 Strain 1353 bp	#efa86b	yes	yes	flagellar	Listeria				x	x	x
Lysinibacillus_fusiformis___HMT614___Strain___1356_bp_	Lysinibacillus fusiformis HMT614 Strain 1356 bp	#fbb299	yes	yes	flagellar	Lysinibacillus	x			x	x	x
Megasphaera_micronuciformis___HMT122___Clone___1374_bp_	Megasphaera micronuciformis HMT122 Clone 1374 bp	#b13535		no		Megasphaera
Megasphaera_sp__HMT_841___HMT841___Clone___1372_bp_	Megasphaera sp HMT 841 HMT841 Clone 1372 bp	#b13535		NA		Megasphaera
Melioribacter_roseus___HMT983___Strain___1514_bp_	Melioribacter roseus HMT983 Strain 1514 bp	#57879a		NA		Melioribacter						x													x	x	x	x
Mesorhizobium_loti___HMT659___Strain___1289_bp_	Mesorhizobium japonicum HMT659 Strain 1289 bp	#dab06b		NA		Mesorhizobium
Methanobrevibacter_oralis___HMT815___Strain___1460_bp_	Methanobrevibacter oralis HMT815 Strain 1460 bp	#ed57a9		no		Methanobrevibacter
Micavibrio_aeruginosavorus___HMT330___Strain___1290_bp_	Micavibrio aeruginosavorus HMT330 Strain 1290 bp	#cfbd3d		NA		Micavibrio	x					x
Microbacterium_flavescens___HMT186___Strain___1327_bp_	Microbacterium flavescens HMT186 Strain 1327 bp	#883c88		NA		Microbacterium
Microbacterium_ginsengisoli___HMT185___Clone___1323_bp_	Microbacterium ginsengisoli HMT185 Clone 1323 bp	#883c88		no		Microbacterium	x
Micrococcus_luteus___HMT087___Strain___1326_bp_	Micrococcus luteus HMT087 Strain 1326 bp	#760687		no		Micrococcus
Mitsuokella_sp__HMT_131___HMT131___Clone___1367_bp_	Mitsuokella sp HMT 131 HMT131 Clone 1367 bp	#b82a2a	yes	NA	flagellar	Mitsuokella				x		x
Mitsuokella_multacida___HMT684___Strain___1366_bp_	Mitsuokella multacida HMT684 Strain 1366 bp	#b82a2a		no		Mitsuokella	x
Mitsuokella_sp__HMT_521___HMT521___Clone___1365_bp_	Mitsuokella sp HMT 521 HMT521 Clone 1365 bp	#b82a2a		NA		Mitsuokella
Mobiluncus_mulieris___HMT830___Strain___1341_bp_	Mobiluncus mulieris HMT830 Strain 1341 bp	#c14ba8	yes	NA	flagellar	Mobiluncus				x	x	x
Mogibacterium_timidum___HMT042___Strain___1331_bp_	Mogibacterium timidum HMT042 Strain 1331 bp	#ca3d54		NA		Mogibacterium
Mogibacterium_pumilum___HMT742___Strain___1327_bp_	Mogibacterium pumilum HMT742 Strain 1327 bp	#ca3d54		NA		Mogibacterium
Mogibacterium_vescum___HMT008___Strain___1329_bp_	Mogibacterium vescum HMT008 Strain 1329 bp	#ca3d54		NA		Mogibacterium
Mogibacterium_neglectum___HMT691___Strain___1330_bp_	Mogibacterium neglectum HMT691 Strain 1330 bp	#ca3d54		NA		Mogibacterium
Mogibacterium_diversum___HMT593___Strain___1331_bp_	Mogibacterium diversum HMT593 Strain 1331 bp	#ca3d54		NA		Mogibacterium
Mollicutes__G2__bacterium_HMT_906___HMT906___Clone___1314_bp_	Mollicutes G2 bacterium HMT 906 HMT906 Clone 1314 bp	#e46f6f		NA		Mollicutes
Mollicutes__G1__bacterium_HMT_504___HMT504___Clone___1326_bp_	Mollicutes G1 bacterium HMT 504 HMT504 Clone 1326 bp	#e46f6f		NA		Mollicutes
Moraxella_catarrhalis___HMT833___Clone___1335_bp_	Moraxella catarrhalis HMT833 Clone 1335 bp	#ecf6bc	yes	no	twitching	Moraxella	x		x
Moraxella_nonliquefaciens___HMT098___Clone___1335_bp_	Moraxella nonliquefaciens HMT098 Clone 1335 bp	#ecf6bc	yes	NA	twitching	Moraxella	x	x	x
Moraxella_osloensis___HMT711___Strain___1338_bp_	Moraxella osloensis HMT711 Strain 1338 bp	#ecf6bc	yes	no	twitching	Moraxella	x	x	x
Moraxella_lincolnii___HMT154___Strain___1334_bp_	Moraxella lincolnii HMT154 Strain 1334 bp	#ecf6bc	yes	NA	twitching	Moraxella	x		x
Moraxella_sp__HMT_276___HMT276___Clone___1335_bp_	Moraxella sp HMT 276 HMT276 Clone 1335 bp	#ecf6bc		NA		Moraxella
Mycobacterium_leprae___HMT823___Strain___1349_bp_	Mycobacterium leprae HMT823 Strain 1349 bp	#891c98		no		Mycobacterium
Mycobacterium_tuberculosis___HMT822___Strain___1336_bp_	Mycobacterium tuberculosis HMT822 Strain 1336 bp	#891c98		yes		Mycobacterium
Mycobacterium_neoaurum___HMT692___Strain___1321_bp_	Mycolicibacterium neoaurum HMT692 Strain 1321 bp	#891c98		NA		Mycolicibacterium
Mycoplasma_pneumoniae___HMT732___Strain___1320_bp_	Mycoplasma pneumoniae HMT732 Strain 1320 bp	#aa4b4b		yes		Mycoplasma
Mycoplasma_genitalium___HMT616___Strain___1320_bp_	Mycoplasma genitalium HMT616 Strain 1320 bp	#aa4b4b		yes		Mycoplasma
Mycoplasma_hominis___HMT632___Strain___1324_bp_	Mycoplasma hominis HMT632 Strain 1324 bp	#aa4b4b		no		Mycoplasma
Mycoplasma_buccale___HMT561___Strain___1324_bp_	Mycoplasma buccale HMT561 Strain 1324 bp	#aa4b4b		NA		Mycoplasma
Mycoplasma_salivarium___HMT754___Strain___1328_bp_	Mycoplasma salivarium HMT754 Strain 1328 bp	#aa4b4b		no		Mycoplasma
Mycoplasma_orale___HMT704___Strain___1324_bp_	Mycoplasma orale HMT704 Strain 1324 bp	#aa4b4b		NA		Mycoplasma
Mycoplasma_faucium___HMT606___Strain___1323_bp_	Mycoplasma faucium HMT606 Strain 1323 bp	#aa4b4b		no		Mycoplasma
Mycoplasma_lipophilum___HMT656___Strain___1326_bp_	Mycoplasmopsis lipophila HMT656 Strain 1326 bp	#aa4b4b		NA		Mycoplasmopsis
Mycoplasma_fermentans___HMT607___Strain___1326_bp_	Mycoplasmopsis fermentans HMT607 Strain 1326 bp	#aa4b4b		no		Mycoplasmopsis
Neisseria_sp__HMT_020___HMT020___Strain___1345_bp_	Neisseria sp HMT 020 HMT020 Strain 1345 bp	#657802	yes	NA	twitching	Neisseria	x	x	x
Neisseria_bacilliformis___HMT013___Strain___1345_bp_	Neisseria bacilliformis HMT013 Strain 1345 bp	#657802	yes	no	twitching	Neisseria	x	x	x
Neisseria_elongata___HMT598___Strain___1345_bp_	Neisseria elongata HMT598 Strain 1345 bp	#657802	yes	no	twitching	Neisseria	x	x	x
Neisseria_oralis___HMT014___Strain___1345_bp_	Neisseria oralis HMT014 Strain 1345 bp	#657802	yes	no	twitching	Neisseria	x	x	x
Neisseria_lactamica___HMT649___Strain___1345_bp_	Neisseria lactamica HMT649 Strain 1345 bp	#657802	yes	no	twitching	Neisseria	x	x	x
Neisseria_mucosa___HMT682___Strain___1345_bp_	Neisseria mucosa HMT682 Strain 1345 bp	#657802	yes	no	twitching	Neisseria	x	x	x
Neisseria_macacae___HMT099___Strain___1345_bp_	Neisseria macacae HMT099 Strain 1345 bp	#657802	yes	NA	twitching	Neisseria	x	x	x
Neisseria_sicca___HMT764___Strain___1345_bp_	Neisseria sicca HMT764 Strain 1345 bp	#657802	yes	no	twitching	Neisseria	x	x	x
Neisseria_subflava___HMT476___Strain___1345_bp_	Neisseria subflava HMT476 Strain 1345 bp	#657802	yes	no	twitching	Neisseria	x	x	x
Neisseria_weaveri___HMT092___Strain___1345_bp_	Neisseria weaveri HMT092 Strain 1345 bp	#657802	yes	NA	twitching	Neisseria	x	x	x
Neisseria_flavescens___HMT610___Clone___1345_bp_	Neisseria flavescens HMT610 Clone 1345 bp	#657802	yes	no	twitching	Neisseria	x	x	x
Neisseria_perflava___HMT101___Strain___1345_bp_	Neisseria perflava HMT101 Strain 1345 bp	#657802	yes	NA	twitching	Neisseria	x	x	x	x	x	x
Neisseria_cinerea___HMT956___Strain___1345_bp_	Neisseria cinerea HMT956 Strain 1345 bp	#657802	yes	no	twitching	Neisseria	x	x	x
Neisseria_meningitidis___HMT669___Strain___1345_bp_	Neisseria meningitidis HMT669 Strain 1345 bp	#657802	yes	yes	twitching	Neisseria	x	x	x
Neisseria_polysaccharea___HMT737___Strain___1345_bp_	Neisseria polysaccharea HMT737 Strain 1345 bp	#657802	yes	no	twitching	Neisseria	x	x	x
Neisseria_gonorrhoeae___HMT621___Strain___1345_bp_	Neisseria gonorrhoeae HMT621 Strain 1345 bp	#657802	yes	no	twitching	Neisseria	x	x	x
Neisseria_sp__HMT_523___HMT523___Clone___1341_bp_	Neisseria sp HMT 523 HMT523 Clone 1341 bp	#657802		NA		Neisseria
Neisseria_sp__HMT_499___HMT499___Clone___1344_bp_	Neisseria sp HMT 499 HMT499 Clone 1344 bp	#657802		NA		Neisseria
Neisseria_sp__HMT_018___HMT018___Clone___1343_bp_	Neisseria sp HMT 018 HMT018 Clone 1343 bp	#657802		NA		Neisseria
Neisseria_flava___HMT609___Strain___1345_bp_	Neisseria flava HMT609 Strain 1345 bp	#657802		NA		Neisseria
Neisseriaceae__G1__bacterium_HMT_327___HMT327___Clone___1349_bp_	Neisseriaceae G1 bacterium HMT 327 HMT327 Clone 1349 bp	#c6e81b		NA		Neisseriaceae
Neisseriaceae__G1__bacterium_HMT_174___HMT174___Clone___1347_bp_	Neisseriaceae G1 bacterium HMT 174 HMT174 Clone 1347 bp	#c6e81b		NA		Neisseriaceae
Novosphingobium_panipatense___HMT342___Strain___1291_bp_	Novosphingobium panipatense HMT342 Strain 1291 bp	#efd520	yes	NA	flagellar	Novosphingobium				x	x	x
Sphingomonas_sp__HMT_006___HMT006___Clone___1291_bp_	Novosphingobium humi HMT 006 Clone 1291 bp	#cdb405		NA		Novosphingobium
Bacteroidetes__G6__bacterium_HMT_516___HMT516___Clone___1339_bp_	Odoribacter bacterium HMT 516 HMT516 Clone 1339 bp	#015ab3		NA		Odoribacter
Atopobium_sp__HMT_810___HMT810___Strain___1317_bp_	Olegusella massiliensis HMT810 Strain 1317 bp	#a00cea		NA		Olegusella
Olsenella_sp__HMT_807___HMT807___Strain___1317_bp_	Olsenella sp HMT 807 HMT807 Strain 1317 bp	#840cea		NA		Olsenella
Olsenella_uli___HMT038___Strain___1317_bp_	Olsenella uli HMT038 Strain 1317 bp	#840cea		no		Olsenella
Olsenella_sp__HMT_939___HMT939___Clone___1317_bp_	Olsenella sp HMT 939 HMT939 Clone 1317 bp	#840cea		NA		Olsenella
Olsenella_sp__HMT_809___HMT809___Strain___1317_bp_	Olsenella sp HMT 809 HMT809 Strain 1317 bp	#840cea		NA		Olsenella
Olsenella_profusa___HMT806___Strain___1317_bp_	Olsenella profusa HMT806 Strain 1317 bp	#840cea		NA		Olsenella
Oribacterium_sp__HMT_102___HMT102___Clone___1333_bp_	Oribacterium sp HMT 102 HMT102 Clone 1333 bp	#ec1059	yes	NA	flagellar	Oribacterium	x			x		x
Oribacterium_asaccharolyticum___HMT108___Strain___1332_bp_	Oribacterium asaccharolyticum HMT108 Strain 1332 bp	#ec1059	yes	NA	flagellar	Oribacterium				x		x
Oribacterium_sp__HMT_078___HMT078___Strain___1333_bp_	Oribacterium sp HMT 078 HMT078 Strain 1333 bp	#ec1059		NA		Oribacterium
Oribacterium_sinus___HMT457___Strain___1332_bp_	Oribacterium sinus HMT457 Strain 1332 bp	#ec1059		yes		Oribacterium						x
Oribacterium_parvum___HMT934___Strain___1332_bp_	Oribacterium parvum HMT934 Strain 1332 bp	#ec1059		NA		Oribacterium						x
Rhodocyclus_sp__HMT_028___HMT028___Strain___1348_bp_	Oryzomicrobium terrae HMT028 Strain 1348 bp	#d8d802		NA		Oryzomicrobium
Ottowia_sp__HMT_894___HMT894___Strain___1333_bp_	Ottowia sp HMT 894 HMT894 Strain 1333 bp	#9c9c6f	yes	NA	twitching	Ottowia	x	x	x
Paenibacillus_glucanolyticus___HMT921___Strain___1358_bp_	Paenibacillus glucanolyticus HMT921 Strain 1358 bp	#981414	yes	NA	flagellar	Paenibacillus				x	x	x
Paenibacillus_phoenicis___HMT786___Strain___1357_bp_	Paenibacillus phoenicis HMT786 Strain 1357 bp	#981414	yes	NA	flagellar	Paenibacillus	x			x	x	x
Paenibacillus_sp__HMT_048___HMT048___Clone___1350_bp_	Paenibacillus typhae HMT048 Clone 1350 bp	#981414		yes		Paenibacillus
Paracoccus_yeei___HMT104___Strain___1265_bp_	Paracoccus yeei HMT104 Strain 1265 bp	#f6deb7		NA		Paracoccus						x
Parascardovia_denticolens___HMT586___Strain___1331_bp_	Parascardovia denticolens HMT586 Strain 1331 bp	#6c2b8c		no		Parascardovia
Parvimonas_sp__HMT_110___HMT110___Strain___1330_bp_	Parvimonas sp HMT 110 HMT110 Strain 1330 bp	#aa2a40		NA		Parvimonas
Parvimonas_sp__HMT_393___HMT393___Strain___1330_bp_	Parvimonas sp HMT 393 HMT393 Strain 1330 bp	#aa2a40		NA		Parvimonas
Parvimonas_micra___HMT111___Strain___1330_bp_	Parvimonas micra HMT111 Strain 1330 bp	#aa2a40		no		Parvimonas
Pedobacter_sp__HMT_933___HMT933___Clone___1335_bp_	Pedobacter sp HMT 933 HMT933 Clone 1335 bp	#31ed7f		NA		Pedobacter
Pedobacter_sp__HMT_321___HMT321___Clone___1335_bp_	Pedobacter sp HMT 321 HMT321 Clone 1335 bp	#31ed7f		NA		Pedobacter
Pedobacter_sp__HMT_318___HMT318___Clone___1335_bp_	Pedobacter sp HMT 318 HMT318 Clone 1335 bp	#31ed7f		NA		Pedobacter
Peptidiphaga_gingivicola___HMT848___Strain___1343_bp_	Peptidiphaga gingivicola HMT848 Strain 1343 bp	#d131b0		NA		Peptidiphaga
Peptidiphaga_sp__HMT_183___HMT183___Strain___1342_bp_	Peptidiphaga sp HMT 183 HMT183 Strain 1342 bp	#d131b0		NA		Peptidiphaga
Peptococcus_sp__HMT_168___HMT168___Clone___1368_bp_	Peptococcus sp HMT 168 HMT168 Clone 1368 bp	#af5c89		NA		Peptococcus
Peptococcus_sp__HMT_167___HMT167___Strain___1369_bp_	Peptococcus sp HMT 167 HMT167 Strain 1369 bp	#af5c89		NA		Peptococcus
Peptoniphilaceae__G2__bacterium_HMT_790___HMT790___Clone___1330_bp_	Peptoniphilaceae G2 bacterium HMT 790 HMT790 Clone 1330 bp	#f85671		NA		Peptoniphilaceae
Peptoniphilaceae__G3__bacterium_HMT_929___HMT929___Strain___1339_bp_	Peptoniphilaceae G3 bacterium HMT 929 HMT929 Strain 1339 bp	#930b22		NA		Peptoniphilaceae
Peptoniphilaceae__G1__bacterium_HMT_113___HMT113___Strain___1330_bp_	Peptoniphilaceae G1 bacterium HMT 113 HMT113 Strain 1330 bp	#930b22		NA		Peptoniphilaceae
Peptoniphilus_sp__HMT_375___HMT375___Strain___1327_bp_	Peptoniphilus sp HMT 375 HMT375 Strain 1327 bp	#c60323		NA		Peptoniphilus
Peptoniphilus_asaccharolyticus___HMT548___Strain___1333_bp_	Peptoniphilus asaccharolyticus HMT548 Strain 1333 bp	#c60323		no		Peptoniphilus
Peptoniphilus_sp__HMT_386___HMT386___Clone___1333_bp_	Peptoniphilus sp HMT 386 HMT386 Clone 1333 bp	#c60323		NA		Peptoniphilus
Peptoniphilus_lacrimalis___HMT836___Strain___1331_bp_	Peptoniphilus lacrimalis HMT836 Strain 1331 bp	#c60323		NA		Peptoniphilus
Peptoniphilus_sp__HMT_187___HMT187___Clone___1329_bp_	Peptoniphilus sp HMT 187 HMT187 Clone 1329 bp	#c60323		NA		Peptoniphilus
Peptoniphilus_indolicus___HMT840___Strain___1328_bp_	Peptoniphilus indolicus HMT840 Strain 1328 bp	#c60323		NA		Peptoniphilus
Peptoniphilus_harei___HMT109___Strain___1328_bp_	Peptoniphilus harei HMT109 Strain 1328 bp	#c60323		NA		Peptoniphilus																						x
Peptostreptococcaceae__XI__G7__bacterium_HMT_081___HMT081___Strain___1335_bp_	Peptostreptococcaceae_[G-7] bacterium HMT 081 HMT081 Strain 1335 bp	#9a3949	yes	NA	flagellar	Peptostreptococcaceae	x			x	x	x
Peptostreptococcaceae__XI__G7__bacterium_HMT_922___HMT922___Clone___1338_bp_	Peptostreptococcaceae_[G-7] bacterium HMT 922 HMT922 Clone 1338 bp	#9a3949	yes	NA	flagellar	Peptostreptococcaceae	x				x	x
Peptostreptococcaceae__XI__G7___Eubacterium__yurii_subsp__schtitka___HMT106___Strain___1361_bp_	Peptostreptococcaceae_[G-7] Eubacterium yurii subsp schtitka HMT106 Strain 1361 bp	#9a3949	yes	NA	flagellar	Peptostreptococcaceae	x				x	x
Peptostreptococcaceae_XI_G7_Eubacterium_yurii_subsps_yurii_margaretiae_HMT377_Strain_1339_bp_	Peptostreptococcaceae_[G-7] Eubacterium yurii subsps yurii margaretiae HMT377 Strain 1339 bp	#9a3949	yes	NA	flagellar	Peptostreptococcaceae	x			x	x	x
Peptostreptococcaceae__XI__G5___Eubacterium__saphenum___HMT759___Strain___1327_bp_	Peptostreptococcaceae_[G-5] Eubacterium saphenum HMT759 Strain 1327 bp	#9a3949		NA		Peptostreptococcaceae
Peptostreptococcaceae__XI__G5__bacterium_HMT_493___HMT493___Clone___1333_bp_	Peptostreptococcaceae_[G-5] bacterium HMT 493 HMT493 Clone 1333 bp	#9a3949		NA		Peptostreptococcaceae
Peptostreptococcaceae_XI_G8_bacterium_HMT_382_HMT382___Clone___1331_bp_	Peptostreptococcaceae_[G-8] bacterium HMT 382 HMT382 Clone 1331 bp	#9a3949		NA		Peptostreptococcaceae
Peptostreptococcaceae__XI__G4__bacterium_HMT_369___HMT369___Clone___1335_bp_	Peptostreptococcaceae_[G-4] bacterium HMT 369 HMT369 Clone 1335 bp	#9a3949		NA		Peptostreptococcaceae
Peptostreptococcaceae__XI__G4__bacterium_HMT_103___HMT103___Clone___1337_bp_	Peptostreptococcaceae_[G-4] bacterium HMT 103 HMT103 Clone 1337 bp	#9a3949		NA		Peptostreptococcaceae
Peptostreptococcaceae__XI__G9___Eubacterium__brachy___HMT557___Strain___1329_bp_	Peptostreptococcaceae_[G-9] Eubacterium brachy HMT557 Strain 1329 bp	#9a3949		NA		Peptostreptococcaceae
Peptostreptococcaceae__XI__G2__bacterium_HMT_091___HMT091___Clone___1332_bp_	Peptostreptococcaceae_[G-2] bacterium HMT 091 HMT091 Clone 1332 bp	#9a3949		NA		Peptostreptococcaceae
Peptostreptococcaceae__XI__G3__bacterium_HMT_950___HMT950___Clone___1332_bp_	Peptostreptococcaceae_[G-3] bacterium HMT 950 HMT950 Clone 1332 bp	#9a3949		NA		Peptostreptococcaceae
Peptostreptococcaceae__XI__G3__bacterium_HMT_495___HMT495___Clone___1331_bp_	Peptostreptococcaceae_[G-3] bacterium HMT 495 HMT495 Clone 1331 bp	#9a3949		NA		Peptostreptococcaceae
Peptostreptococcaceae__XI__G1___Eubacterium__sulci___HMT467___Strain___1331_bp_	Peptostreptococcaceae_[G-1] Eubacterium sulci HMT467 Strain 1331 bp	#9a3949		NA		Peptostreptococcaceae
Peptostreptococcaceae__XI__G1___Eubacterium__infirmum___HMT105___Strain___1331_bp_	Peptostreptococcaceae_[G-1] Eubacterium infirmum HMT105 Strain 1331 bp	#9a3949		NA		Peptostreptococcaceae
Peptostreptococcaceae__XI__G1__bacterium_HMT_383___HMT383_Clone_1334_bp_	Peptostreptococcaceae_[G-1] bacterium HMT 383 HMT383 Clone 1334 bp	#9a3949		NA		Peptostreptococcaceae
Peptostreptococcaceae__XI__G6___Eubacterium__nodatum___HMT694___Strain___1333_bp_	Peptostreptococcaceae_[G-6] Eubacterium nodatum HMT694 Strain 1333 bp	#9a3949		NA		Peptostreptococcaceae
Peptostreptococcaceae__XI__G6___Eubacterium__minutum___HMT673___Strain___1334_bp_	Peptostreptococcaceae_[G-6] Eubacterium minutum HMT673 Strain 1334 bp	#9a3949		NA		Peptostreptococcaceae
Peptostreptococcus_anaerobius___HMT542___Strain___1322_bp_	Peptostreptococcus anaerobius HMT542 Strain 1322 bp	#9a4d5a		no		Peptostreptococcus
Peptostreptococcus_stomatis___HMT112___Strain___1347_bp_	Peptostreptococcus stomatis HMT112 Strain 1347 bp	#9a4d5a		NA		Peptostreptococcus	x
Bacteroidaceae__G1__bacterium_HMT_272___HMT272___Clone___1344_bp_	Phocaeicola abscessus HMT272 Clone 1344 bp	#6000ff		yes		Phocaeicola								x				x	x							x		x
Porphyrobacter_tepidarius___HMT007___Strain___1290_bp_	Erythrobacter tepidarius HMT007 Strain 1290 bp	#aa9e4b	yes	NA	flagellar	Porphyrobacter				x	x	x
Porphyromonas_asaccharolytica___HMT547___Strain___1340_bp_	Porphyromonas asaccharolytica HMT547 Strain 1340 bp	#00b3fd		no		Porphyromonas												x			x	x	x		x		x	x	x
Porphyromonas_uenonis___HMT785___Strain___1340_bp_	Porphyromonas uenonis HMT785 Strain 1340 bp	#00b3fd		NA		Porphyromonas												x			x	x	x		x		x	x	x
Porphyromonas_endodontalis___HMT273___Strain___1344_bp_	Porphyromonas endodontalis HMT273 Strain 1344 bp	#00b3fd		no		Porphyromonas												x			x	x		x	x		x	x	x
Porphyromonas_sp__HMT_285___HMT285___Clone___1344_bp_	Porphyromonas sp HMT 285 HMT285 Clone 1344 bp	#00b3fd		NA		Porphyromonas
Porphyromonas_gingivalis___HMT619___Strain___1345_bp_	Porphyromonas gingivalis HMT619 Strain 1345 bp	#00b3fd		no		Porphyromonas								x				x	x		x	x	x	x	x	x	x	x	x
Porphyromonas_sp__HMT_930___HMT930___Clone___1340_bp_	Porphyromonas sp HMT 930 HMT930 Clone 1340 bp	#00b3fd		NA		Porphyromonas
Porphyromonas_sp__HMT_278___HMT278___Clone___1343_bp_	Porphyromonas sp HMT 278 HMT278 Clone 1343 bp	#00b3fd		NA		Porphyromonas															x	x	x		x		x	x	x
Porphyromonas_sp__HMT_275___HMT275___Clone___1343_bp_	Porphyromonas sp HMT 275 HMT275 Clone 1343 bp	#00b3fd		NA		Porphyromonas
Porphyromonas_sp__HMT_277___HMT277___Clone___1343_bp_	Porphyromonas sp HMT 277 HMT277 Clone 1343 bp	#00b3fd		NA		Porphyromonas
Porphyromonas_sp__HMT_284___HMT284___Clone___1343_bp_	Porphyromonas sp HMT 284 HMT284 Clone 1343 bp	#00b3fd		NA		Porphyromonas
Porphyromonas_catoniae___HMT283___Strain___1343_bp_	Porphyromonas catoniae HMT283 Strain 1343 bp	#00b3fd		NA		Porphyromonas															x	x	x	x	x		x	x	x
Porphyromonas_pasteri___HMT279___Strain___1343_bp_	Porphyromonas pasteri HMT279 Strain 1343 bp	#00b3fd		NA		Porphyromonas															x	x	x	x			x	x	x
Prevotella_sp__HMT_304___HMT304___Clone___1345_bp_	Prevotella sp HMT 304 HMT304 Clone 1345 bp	#0276ff		NA		Prevotella
Prevotella_sp__HMT_526___HMT526___Clone___1344_bp_	Prevotella koreensis HMT526 Clone 1344 bp	#0276ff		NA		Prevotella
Prevotella_enoeca___HMT600___Strain___1343_bp_	Prevotella enoeca HMT600 Strain 1343 bp	#0276ff		NA		Prevotella															x	x	x	x	x		x	x	x
Prevotella_pleuritidis___HMT303___Clone___1345_bp_	Prevotella pleuritidis HMT303 Clone 1345 bp	#0276ff		no		Prevotella															x	x	x	x	x		x	x	x
Prevotella_micans___HMT378___Strain___1342_bp_	Prevotella micans HMT378 Strain 1342 bp	#0276ff		no		Prevotella															x	x	x	x	x	x	x	x	x
Prevotella_sp__HMT_942___HMT942___Clone___1342_bp_	Prevotella sp HMT 942 HMT942 Clone 1342 bp	#0276ff		NA		Prevotella
Prevotella_nanceiensis___HMT299___Clone___1342_bp_	Prevotella nanceiensis HMT299 Clone 1342 bp	#0276ff		no		Prevotella								x				x	x		x	x	x	x	x		x	x	x
Prevotella_buccalis___HMT562___Strain___1344_bp_	Prevotella buccalis HMT562 Strain 1344 bp	#0276ff		no		Prevotella												x			x	x	x	x	x		x	x	x
Prevotella_oralis___HMT705___Strain___1348_bp_	Prevotella oralis HMT705 Strain 1348 bp	#0276ff		no		Prevotella												x			x	x	x	x	x		x	x	x
Prevotella_sp__HMT_301___HMT301___Clone___1344_bp_	Prevotella sp HMT 301 HMT301 Clone 1344 bp	#0276ff		NA		Prevotella
Prevotella_marshii___HMT665___Strain___1343_bp_	Prevotella marshii HMT665 Strain 1343 bp	#0276ff		no		Prevotella												x				x	x	x	x		x	x	x
Prevotella_saccharolytica___HMT781___Strain___1343_bp_	Prevotella saccharolytica HMT781 Strain 1343 bp	#0276ff		no		Prevotella															x	x	x	x	x		x	x	x
Prevotella_sp__HMT_475___HMT475___Clone___1343_bp_	Prevotella sp HMT 475 HMT475 Clone 1343 bp	#0276ff		NA		Prevotella
Prevotella_shahii___HMT795___Strain___1342_bp_	Prevotella shahii HMT795 Strain 1342 bp	#0276ff		no		Prevotella															x	x	x	x	x		x	x	x
Prevotella_sp__HMT_317___HMT317___Strain___1342_bp_	Prevotella sp HMT 317 HMT317 Strain 1342 bp	#0276ff		NA		Prevotella															x	x	x	x	x		x	x	x
Prevotella_sp__HMT_472___HMT472___Clone___1342_bp_	Prevotella sp HMT 472 HMT472 Clone 1342 bp	#0276ff		NA		Prevotella															x	x	x	x	x		x	x	x
Prevotella_loescheii___HMT658___Strain___1342_bp_	Prevotella loescheii HMT658 Strain 1342 bp	#0276ff		no		Prevotella															x	x	x	x	x		x	x	x
Prevotella_sp__HMT_820___HMT820___Strain___1344_bp_	Prevotella sp HMT 820 HMT820 Strain 1344 bp	#0276ff		NA		Prevotella												x			x	x	x	x	x		x	x	x
Prevotella_sp__HMT_443___HMT443___Clone___1345_bp_	Prevotella sp HMT 443 HMT443 Clone 1345 bp	#0276ff		NA		Prevotella
Prevotella_buccae___HMT560___Strain___1345_bp_	Prevotella buccae HMT560 Strain 1345 bp	#0276ff		no		Prevotella															x		x	x	x	x	x	x	x
Prevotella_baroniae___HMT553___Clone___1346_bp_	Prevotella baroniae HMT553 Clone 1346 bp	#0276ff		no		Prevotella															x	x	x	x	x		x	x	x
Prevotella_dentalis___HMT583___Strain___1347_bp_	Prevotella dentalis HMT583 Strain 1347 bp	#0276ff		no		Prevotella															x	x	x	x	x	x	x	x	x
Prevotella_sp__HMT_315___HMT315___Clone___1351_bp_	Prevotella sp HMT 315 HMT315 Clone 1351 bp	#0276ff		NA		Prevotella
Prevotella_sp__HMT_515___HMT515___Clone___1349_bp_	Prevotella sp HMT 515 HMT515 Clone 1349 bp	#0276ff		NA		Prevotella
Prevotella_sp__HMT_376___HMT376___Strain___1346_bp_	Prevotella sp HMT 376 HMT376 Strain 1346 bp	#0276ff		NA		Prevotella															x	x	x	x	x	x	x	x	x
Prevotella_bivia___HMT556___Strain___1342_bp_	Prevotella bivia HMT556 Strain 1342 bp	#0276ff		no		Prevotella
Prevotella_multisaccharivorax___HMT794___Strain___1343_bp_	Prevotella multisaccharivorax HMT794 Strain 1343 bp	#0276ff		no		Prevotella								x				x	x		x	x	x	x	x		x	x	x
Prevotella_sp__HMT_293___HMT293___Clone___1345_bp_	Prevotella sp HMT 293 HMT293 Clone 1345 bp	#0276ff		NA		Prevotella
Prevotella_sp__HMT_305___HMT305___Clone___1342_bp_	Prevotella sp HMT 305 HMT305 Clone 1342 bp	#0276ff		NA		Prevotella
Prevotella_sp__HMT_300___HMT300___Clone___1345_bp_	Prevotella sp HMT 300 HMT300 Clone 1345 bp	#0276ff		NA		Prevotella
Prevotella_sp__HMT_292___HMT292___Clone___1346_bp_	Prevotella sp HMT 292 HMT292 Clone 1346 bp	#0276ff		NA		Prevotella
Prevotella_salivae___HMT307___Strain___1345_bp_	Prevotella salivae HMT307 Strain 1345 bp	#0276ff		no		Prevotella								x					x		x	x	x	x	x	x	x	x	x
Prevotella_oris___HMT311___Strain___1345_bp_	Prevotella oris HMT311 Strain 1345 bp	#0276ff		no		Prevotella															x	x	x	x	x		x	x	x
Prevotella_maculosa___HMT289___Strain___1345_bp_	Prevotella maculosa HMT289 Strain 1345 bp	#0276ff		no		Prevotella								x					x		x	x	x	x	x		x	x	x
Prevotella_oulorum___HMT288___Strain___1343_bp_	Prevotella oulorum HMT288 Strain 1343 bp	#0276ff		no		Prevotella															x	x	x	x	x		x	x	x
Prevotella_sp__HMT_309___HMT309___Clone___1343_bp_	Prevotella sp HMT 309 HMT309 Clone 1343 bp	#0276ff		NA		Prevotella
Prevotella_nigrescens___HMT693___Strain___1345_bp_	Prevotella nigrescens HMT693 Strain 1345 bp	#0276ff		no		Prevotella															x	x	x	x	x		x	x	x
Prevotella_pallens___HMT714___Strain___1344_bp_	Prevotella pallens HMT714 Strain 1344 bp	#0276ff		no		Prevotella															x	x	x	x	x	x	x	x	x
Prevotella_aurantiaca___HMT943___Strain___1344_bp_	Prevotella aurantiaca HMT943 Strain 1344 bp	#0276ff		no		Prevotella															x	x	x	x	x		x	x	x
Prevotella_intermedia___HMT643___Strain___1346_bp_	Prevotella intermedia HMT643 Strain 1346 bp	#0276ff		no		Prevotella															x	x	x	x	x		x	x	x
Prevotella_sp__HMT_396___HMT396___Clone___1345_bp_	Prevotella sp HMT 396 HMT396 Clone 1345 bp	#0276ff		NA		Prevotella
Prevotella_melaninogenica___HMT469___Strain___1344_bp_	Prevotella melaninogenica HMT469 Strain 1344 bp	#0276ff		no		Prevotella															x	x	x	x	x	x	x	x	x
Prevotella_scopos___HMT885___Strain___1344_bp_	Prevotella scopos HMT885 Strain 1344 bp	#0276ff		NA		Prevotella															x	x	x	x	x	x	x	x	x
Prevotella_fusca___HMT782___Strain___1344_bp_	Prevotella fusca HMT782 Strain 1344 bp	#0276ff		NA		Prevotella															x	x	x	x	x	x	x	x	x
Prevotella_multiformis___HMT685___Strain___1346_bp_	Prevotella multiformis HMT685 Strain 1346 bp	#0276ff		no		Prevotella															x	x	x	x	x	x	x	x	x
Prevotella_denticola___HMT291___Strain___1344_bp_	Prevotella denticola HMT291 Strain 1344 bp	#0276ff		no		Prevotella															x	x	x	x	x	x	x	x	x
Prevotella_sp__HMT_314___HMT314___Clone___1344_bp_	Prevotella sp HMT 314 HMT314 Clone 1344 bp	#0276ff		NA		Prevotella															x	x	x	x	x	x	x	x	x
Prevotella_sp__HMT_313___HMT313___Clone___1344_bp_	Prevotella jejuni HMT313 Clone 1344 bp	#0276ff		no		Prevotella															x	x	x	x	x		x	x	x
Prevotella_histicola___HMT298___Clone___1344_bp_	Prevotella histicola HMT298 Clone 1344 bp	#0276ff		no		Prevotella															x	x	x	x	x		x	x	x
Prevotella_sp__HMT_306___HMT306___Clone___1344_bp_	Prevotella sp HMT 306 HMT306 Clone 1344 bp	#0276ff		NA		Prevotella															x	x	x	x	x		x	x	x
Prevotella_veroralis___HMT572___Strain___1344_bp_	Prevotella veroralis HMT572 Strain 1344 bp	#0276ff		no		Prevotella															x	x	x	x	x	x	x	x	x
Propionibacteriaceae__G2__bacterium_HMT_192___HMT192___Strain___1323_bp_	Propionibacteriaceae G2 bacterium HMT 192 HMT192 Strain 1323 bp	#bf7dc8		NA		Propionibacteriaceae
Propionibacteriaceae__G1__bacterium_HMT_915___HMT915___Clone___1322_bp_	Propionibacteriaceae G1 bacterium HMT 915 HMT915 Clone 1322 bp	#bf7dc8		NA		Propionibacteriaceae
Propionibacterium_acidifaciens___HMT191___Strain___1323_bp_	Propionibacterium acidifaciens HMT191 Strain 1323 bp	#e078ef		no		Propionibacterium
Proteus_mirabilis___HMT676___Strain___1347_bp_	Proteus mirabilis HMT676 Strain 1347 bp	#8d936e	yes	yes	flagellar	Proteus	x	x	x	x	x	x
Leptotrichia_goodfellowii___HMT845___Strain___1318_bp_	Pseudoleptotrichia goodfellowii HMT845 Strain 1318 bp	#f40989		NA		Pseudoleptotrichia
Leptotrichia_sp__HMT_219___HMT219___Clone___1318_bp_	Pseudoleptotrichia sp HMT 219 HMT219 Clone 1318 bp	#f40989		NA		Pseudoleptotrichia
Leptotrichia_sp__HMT_221___HMT221___Clone___1316_bp_	Pseudoleptotrichia sp HMT 221 HMT221 Clone 1316 bp	#f40989		NA		Pseudoleptotrichia
Pseudomonas_fluorescens___HMT612___Strain___1341_bp_	Pseudomonas fluorescens HMT612 Strain 1341 bp	#7d8a39	yes	yes	twitching	Pseudomonas	x	x	x	x	x	x
Pseudomonas_luteola___HMT344___Strain___1341_bp_	Pseudomonas luteola HMT344 Strain 1341 bp	#7d8a39	yes	yes	twitching	Pseudomonas	x	x	x		x	x
Pseudomonas_stutzeri___HMT477___Strain___1341_bp_	Pseudomonas stutzeri HMT477 Strain 1341 bp	#7d8a39	yes	yes	twitching	Pseudomonas	x	x	x	x	x	x
Pseudomonas_pseudoalcaligenes___HMT740___Strain___1341_bp_	Pseudomonas oleovorans HMT740 Strain 1341 bp	#7d8a39	yes	NA	twitching	Pseudomonas	x	x	x	x	x	x
Pseudomonas_otitidis___HMT834___Strain___1340_bp_	Pseudomonas otitidis HMT834 Strain 1340 bp	#7d8a39	yes	yes	twitching	Pseudomonas	x	x	x	x	x	x
Pseudomonas_aeruginosa___HMT536___Strain___1340_bp_	Pseudomonas aeruginosa HMT536 Strain 1340 bp	#7d8a39	yes	yes	twitching	Pseudomonas	x	x	x	x	x	x
Pseudomonas_sp__HMT_032___HMT032___Clone___1341_bp_	Pseudomonas sp HMT 032 HMT032 Clone 1341 bp	#7d8a39		NA		Pseudomonas
Pseudoramibacter_alactolyticus___HMT538___Clone___1330_bp_	Pseudoramibacter alactolyticus HMT538 Clone 1330 bp	#af7780		NA		Pseudoramibacter	x
Pyramidobacter_piscolens___HMT357___Clone___1327_bp_	Pyramidobacter piscolens HMT357 Clone 1327 bp	#c09adf		no		Pyramidobacter	x
Ralstonia_pickettii___HMT854___Strain___1342_bp_	Ralstonia pickettii HMT854 Strain 1342 bp	#656505	yes	yes	flagellar	Ralstonia	x	x	x	x	x	x
Ralstonia_sp__HMT_406___HMT406___Clone___1342_bp_	Ralstonia sp HMT 406 HMT406 Clone 1342 bp	#656505		NA		Ralstonia
Rhodobacter_capsulatus___HMT857___Strain___1269_bp_	Rhodobacter capsulatus HMT857 Strain 1269 bp	#7a775e		yes		Rhodobacter						x
Afipia_sp__genotype_4___HMT652___Strain___1291_bp_	Rhodopseudomonas telluris HMT652 Strain 1291 bp	#7c7c63		NA		Rhodopseudomonas
Bergeyella_sp__HMT_322___HMT322___Clone___1338_bp_	Riemerella sp HMT 322 HMT322 Clone 1338 bp	#02faa7		NA		Riemerella
Roseomonas_gilardii___HMT244___Strain___1295_bp_	Roseomonas gilardii HMT244 Strain 1295 bp	#b3b348	yes	NA	flagellar	Roseomonas					x	x
Roseomonas_mucosa___HMT245___Strain___1291_bp_	Roseomonas mucosa HMT245 Strain 1291 bp	#b3b348		NA		Roseomonas						x
Rothia_mucilaginosa___HMT681___Strain___1331_bp_	Rothia mucilaginosa HMT681 Strain 1331 bp	#882888		NA		Rothia
Rothia_dentocariosa___HMT587___Strain___1330_bp_	Rothia dentocariosa HMT587 Strain 1330 bp	#882888		NA		Rothia
Rothia_aeria___HMT188___Strain___1329_bp_	Rothia aeria HMT188 Strain 1329 bp	#882888		no		Rothia
Ruminococcaceae__G2__bacterium_HMT_085___HMT085___Clone___1328_bp_	Ruminococcaceae G2 bacterium HMT 085 HMT085 Clone 1328 bp	#ed6391		NA		Ruminococcaceae
Ruminococcaceae__G1__bacterium_HMT_075___HMT075___Clone___1322_bp_	Ruminococcaceae G1 bacterium HMT 075 HMT075 Clone 1322 bp	#ed6391		NA		Ruminococcaceae
Ruminococcaceae__G3__bacterium_HMT_381___HMT381___Clone___1339_bp_	Ruminococcaceae G3 bacterium HMT 381 HMT381 Clone 1339 bp	#ed6391		NA		Ruminococcaceae
Ruminococcaceae__G3__bacterium_HMT_366___HMT366___Clone___1337_bp_	Ruminococcaceae G3 bacterium HMT 366 HMT366 Clone 1337 bp	#ed6391		NA		Ruminococcaceae
Saccharibacteria__TM7___G5__bacterium_HMT_356___HMT356___Clone___1287_bp_	Saccharibacteria TM7 G5 bacterium HMT 356 HMT356 Clone 1287 bp	#55d449		NA		Saccharibacteria
Saccharibacteria__TM7___G2__bacterium_HMT_350___HMT350___Clone___1295_bp_	Saccharibacteria TM7 G2 bacterium HMT 350 HMT350 Clone 1295 bp	#55d449		NA		Saccharibacteria
Saccharibacteria__TM7___G6__bacterium_HMT_870___HMT870___Clone___1348_bp_	Saccharibacteria TM7 G6 bacterium HMT 870 HMT870 Clone 1348 bp	#55d449		NA		Saccharibacteria
Saccharibacteria__TM7___G4__bacterium_HMT_355___HMT355___Clone___1331_bp_	Saccharibacteria TM7 G4 bacterium HMT 355 HMT355 Clone 1331 bp	#55d449		NA		Saccharibacteria
Saccharibacteria__TM7___G3__bacterium_HMT_351___HMT351___Clone___1348_bp_	Saccharibacteria TM7 G3 bacterium HMT 351 HMT351 Clone 1348 bp	#55d449		NA		Saccharibacteria
Saccharibacteria__TM7___G7__bacterium_HMT_954___HMT954___Clone___1296_bp_	Saccharibacteria TM7 G7 bacterium HMT 954 HMT954 Clone 1296 bp	#55d449		NA		Saccharibacteria
Saccharibacteria__TM7___G7__bacterium_HMT_987___HMT987___Strain___1480_bp_	Saccharibacteria TM7 G7 bacterium HMT 987 HMT987 Strain 1480 bp	#55d449		NA		Saccharibacteria
Saccharibacteria__TM7___G7__bacterium_HMT_989___HMT989___Strain___1572_bp_	Saccharibacteria TM7 G7 bacterium HMT 989 HMT989 Strain 1572 bp	#55d449		NA		Saccharibacteria
Saccharibacteria__TM7___G7__bacterium_HMT_986___HMT986___Strain___1444_bp_	Saccharibacteria TM7 G7 bacterium HMT 986 HMT986 Strain 1444 bp	#55d449		NA		Saccharibacteria
Saccharibacteria__TM7___G1__bacterium_HMT_348___HMT348___Clone___1296_bp_	Saccharibacteria TM7 G1 bacterium HMT 348 HMT348 Clone 1296 bp	#55d449		NA		Saccharibacteria	x
Saccharibacteria__TM7___G1__bacterium_HMT_352___HMT352___Clone___1347_bp_	Saccharibacteria TM7 G1 bacterium HMT 352 HMT352 Clone 1347 bp	#55d449		NA		Saccharibacteria	x
Saccharibacteria__TM7___G1__bacterium_HMT_957___HMT957___Strain___1444_bp_	Saccharibacteria TM7 G1 bacterium HMT 957 HMT957 Strain 1444 bp	#55d449		NA		Saccharibacteria	x
Saccharibacteria__TM7___G1__bacterium_HMT_952___HMT952___Strain___1296_bp_	Saccharibacteria TM7 G1 bacterium HMT 952 HMT952 Strain 1296 bp	#55d449		NA		Saccharibacteria	x
Saccharibacteria__TM7___G1__bacterium_HMT_488___HMT488___Clone___1392_bp_	Saccharibacteria TM7 G1 bacterium HMT 488 HMT488 Clone 1392 bp	#55d449		NA		Saccharibacteria	x
Saccharibacteria__TM7___G8__bacterium_HMT_955___HMT955___Strain___1295_bp_	Saccharibacteria TM7 G8 bacterium HMT 955 HMT955 Strain 1295 bp	#55d449		NA		Saccharibacteria	x
Saccharibacteria__TM7___G1__bacterium_HMT_347___HMT347___Clone___1296_bp_	Saccharibacteria TM7 G1 bacterium HMT 347 HMT347 Clone 1296 bp	#55d449		NA		Saccharibacteria	x
Saccharibacteria__TM7___G1__bacterium_HMT_349___HMT349___Clone___1296_bp_	Saccharibacteria TM7 G1 bacterium HMT 349 HMT349 Clone 1296 bp	#55d449		NA		Saccharibacteria	x
Saccharibacteria__TM7___G1__bacterium_HMT_869___HMT869___Clone___1296_bp_	Saccharibacteria TM7 G1 bacterium HMT 869 HMT869 Clone 1296 bp	#55d449		NA		Saccharibacteria	x
Saccharibacteria__TM7___G1__bacterium_HMT_346___HMT346___Clone___1296_bp_	Saccharibacteria TM7 G1 bacterium HMT 346 HMT346 Clone 1296 bp	#55d449		NA		Saccharibacteria	x
Sanguibacter_keddieii___HMT856___Strain___1325_bp_	Sanguibacter keddieii HMT856 Strain 1325 bp	#c377c3	yes	yes	flagellar	Sanguibacter	x		x	x	x	x
Scardovia_inopinata___HMT642___Strain___1345_bp_	Scardovia inopinata HMT642 Strain 1345 bp	#9252b3		no		Scardovia
Scardovia_wiggsiae___HMT195___Strain___1341_bp_	Scardovia wiggsiae HMT195 Strain 1341 bp	#9252b3		no		Scardovia
Schaalia_cardiffensis___HMT850___Strain___1351_bp_	Schaalia cardiffensis HMT850 Strain 1351 bp	#d48bc5		NA		Schaalia
Schaalia_meyeri___HMT671___Strain___1340_bp_	Schaalia meyeri HMT671 Strain 1340 bp	#d48bc5		NA		Schaalia
Schaalia_georgiae___HMT617___Strain___1343_bp_	Schaalia georgiae HMT617 Strain 1343 bp	#d48bc5		NA		Schaalia
Schaalia_sp__HMT_877___HMT877___Strain___1341_bp_	Schaalia sp HMT 877 HMT877 Strain 1341 bp	#d48bc5		NA		Schaalia
Schaalia_sp__HMT_178___HMT178___Strain___1346_bp_	Schaalia sp HMT 178 HMT178 Strain 1346 bp	#d48bc5		NA		Schaalia
Schaalia_lingnae__Not_Validly_Published____HMT181___Strain___1342_bp_	Schaalia lingnae HMT181 Strain 1342 bp	#d48bc5		NA		Schaalia
Schaalia_odontolyticus___HMT701___Strain___1340_bp_	Schaalia odontolytica HMT701 Strain 1340 bp	#d48bc5		NA		Schaalia
Schaalia_sp__HMT_172___HMT172___Clone___1344_bp_	Schaalia sp HMT 172 HMT172 Clone 1344 bp	#d48bc5		NA		Schaalia
Schaalia_sp__HMT_180___HMT180___Strain___1342_bp_	Schaalia sp HMT 180 HMT180 Strain 1342 bp	#d48bc5		NA		Schaalia
Schlegelella_thermodepolymerans___HMT024___Strain___1335_bp_	Schlegelella thermodepolymerans HMT024 Strain 1335 bp	#e6e6a4	yes	NA	flagellar	Schlegelella	x	x	x	x	x	x
Schlegelella_aquatica___HMT026___Clone___1335_bp_	Schlegelella aquatica HMT026 Clone 1335 bp	#e6e6a4		NA		Schlegelella
Segetibacter_aerophilus___HMT261___Strain___1341_bp_	Segetibacter aerophilus HMT261 Strain 1341 bp	#21a2ae		no		Segetibacter							x	x	x		x	x	x	x	x	x	x	x	x	x	x	x	x
Selenomonas_sputigena___HMT151___Strain___1359_bp_	Selenomonas sputigena HMT151 Strain 1359 bp	#fb0404	yes	yes	flagellar	Selenomonas				x	x
Selenomonas_sp__HMT_149___HMT149___Clone___1363_bp_	Selenomonas sp HMT 149 HMT149 Clone 1363 bp	#fb0404	yes	yes	flagellar	Selenomonas				x		x
Selenomonas_sp__HMT_892___HMT892___Strain___1365_bp_	Selenomonas sp HMT 892 HMT892 Strain 1365 bp	#fb0404	yes	NA	flagellar	Selenomonas				x		x
Selenomonas_sp__HMT_920___HMT920___Strain___1366_bp_	Selenomonas sp HMT 920 HMT920 Strain 1366 bp	#fb0404	yes	NA	flagellar	Selenomonas	x			x		x
Selenomonas_flueggei___HMT125___Clone___1363_bp_	Selenomonas flueggei HMT125 Clone 1363 bp	#fb0404	yes	yes	flagellar	Selenomonas				x		x
Selenomonas_noxia___HMT130___Strain___1365_bp_	Selenomonas noxia HMT130 Strain 1365 bp	#fb0404	yes	yes	flagellar	Selenomonas	x			x		x
Selenomonas_sp__HMT_137___HMT137___Clone___1365_bp_	Selenomonas sp HMT 137 HMT137 Clone 1365 bp	#fb0404	yes	yes	flagellar	Selenomonas	x			x		x
Selenomonas_artemidis___HMT124___Strain___1365_bp_	Selenomonas artemidis HMT124 Strain 1365 bp	#fb0404	yes	yes	flagellar	Selenomonas	x			x		x
Selenomonas_sp__HMT_138___HMT138___Clone___1363_bp_	Selenomonas sp HMT 138 HMT138 Clone 1363 bp	#fb0404	yes	yes	flagellar	Selenomonas	x			x		x
Selenomonas_infelix___HMT639___Strain___1363_bp_	Selenomonas infelix HMT639 Strain 1363 bp	#fb0404	yes	yes	flagellar	Selenomonas				x		x
Selenomonas_sp__HMT_126___HMT126___Clone___1367_bp_	Selenomonas sp HMT 126 HMT126 Clone 1367 bp	#fb0404	yes	NA	flagellar	Selenomonas	x			x	x	x
Selenomonas_sp__HMT_501___HMT501___Clone___1359_bp_	Selenomonas sp HMT 501 HMT501 Clone 1359 bp	#fb0404		NA		Selenomonas
Selenomonas_sp__HMT_442___HMT442___Clone___1359_bp_	Selenomonas sp HMT 442 HMT442 Clone 1359 bp	#fb0404		NA		Selenomonas
Selenomonas_sp__HMT_134___HMT134___Clone___1359_bp_	Selenomonas sp HMT 134 HMT134 Clone 1359 bp	#fb0404		NA		Selenomonas
Selenomonas_sp__HMT_136___HMT136___Clone___1367_bp_	Selenomonas sp HMT 136 HMT136 Clone 1367 bp	#fb0404		NA		Selenomonas				x
Selenomonas_sp__HMT_388___HMT388___Clone___1365_bp_	Selenomonas sp HMT 388 HMT388 Clone 1365 bp	#fb0404		NA		Selenomonas
Selenomonas_sp__HMT_136___HMT136___Clone___1365_bp_	Selenomonas sp HMT 136 HMT136 Clone 1365 bp	#fb0404		NA		Selenomonas						x
Selenomonas_sp__HMT_478___HMT478___Strain___1365_bp_	Selenomonas sp HMT 478 HMT478 Strain 1365 bp	#fb0404		NA		Selenomonas						x
Selenomonas_sp__HMT_937___HMT937___Clone___1365_bp_	Selenomonas sp HMT 937 HMT937 Clone 1365 bp	#fb0404		NA		Selenomonas
Selenomonas_sp__HMT_133___HMT133___Clone___1365_bp_	Selenomonas sp HMT 133 HMT133 Clone 1365 bp	#fb0404		NA		Selenomonas	x			x		x
Selenomonas_sp__HMT_479___HMT479___Clone___1363_bp_	Selenomonas sp HMT 479 HMT479 Clone 1363 bp	#fb0404		yes		Selenomonas
Selenomonas_sp__HMT_919___HMT919___Strain___1363_bp_	Selenomonas sp HMT 919 HMT919 Strain 1363 bp	#fb0404		NA		Selenomonas
Selenomonas_dianae___HMT139___Strain___1367_bp_	Selenomonas dianae HMT139 Strain 1367 bp	#fb0404		yes		Selenomonas
Selenomonas_sp__HMT_146___HMT146___Clone___1367_bp_	Selenomonas sp HMT 146 HMT146 Clone 1367 bp	#fb0404		yes		Selenomonas
Selenomonas_sp__HMT_936___HMT936___Clone___1365_bp_	Selenomonas sp HMT 936 HMT936 Clone 1365 bp	#fb0404		NA		Selenomonas
Selenomonas_sp__HMT_919___HMT919___Strain___1365_bp_	Selenomonas sp HMT 919 HMT919 Strain 1365 bp	#fb0404		NA		Selenomonas
Selenomonas_sp__HMT_126___HMT126___Clone___1364_bp_	Selenomonas sp HMT 126 HMT126 Clone 1364 bp	#fb0404		NA		Selenomonas
Selenomonas_sp__HMT_481___HMT481___Clone___1365_bp_	Selenomonas sp HMT 481 HMT481 Clone 1365 bp	#fb0404		NA		Selenomonas
Serratia_marcescens___HMT115___Strain___1346_bp_	Serratia marcescens HMT115 Strain 1346 bp	#a6e32b	yes	yes	flagellar	Serratia	x	x	x	x	x	x
Shuttleworthia_satelles___HMT095___Strain___1338_bp_	Shuttleworthia satelles HMT095 Strain 1338 bp	#9a4272		no		Shuttleworthia
Simonsiella_muelleri___HMT683___Strain___1347_bp_	Simonsiella muelleri HMT683 Strain 1347 bp	#d4fd06	yes	yes	flagellar	Simonsiella	x	x	x
Slackia_exigua___HMT602___Strain___1314_bp_	Slackia exigua HMT602 Strain 1314 bp	#6c12b8		no		Slackia
Sneathia_amnii__Not_Validly_Published____HMT844___Strain___1317_bp_	Sneathia vaginalis HMT844 Strain 1317 bp	#9e0a5a		NA		Sneathia
Sneathia_sanguinegens___HMT837___Strain___1319_bp_	Sneathia sanguinegens HMT837 Strain 1319 bp	#9e0a5a		NA		Sneathia
Solobacterium_moorei___HMT678___Strain___1329_bp_	Solobacterium moorei HMT678 Strain 1329 bp	#8e3e3e		NA		Solobacterium
Sphingomonas_echinoides___HMT003___Clone___1289_bp_	Sphingomonas glacialis HMT003 Clone 1289 bp	#cdb405	yes	NA	flagellar	Sphingomonas				x	x	x
Sphingomonas_sp__HMT_004___HMT004___Clone___1289_bp_	Sphingomonas sp HMT 004 Clone 1289 bp	#cdb405		NA		Sphingomonas
Staphylococcus_pettenkoferi___HMT142___Strain___1355_bp_	Staphylococcus pettenkoferi HMT142 Strain 1355 bp	#fb3f00		NA		Staphylococcus
Staphylococcus_cohnii___HMT117___Strain___1355_bp_	Staphylococcus cohnii HMT117 Strain 1355 bp	#fb3f00		no		Staphylococcus
Staphylococcus_auricularis___HMT331___Strain___1355_bp_	Staphylococcus auricularis HMT331 Strain 1355 bp	#fb3f00		NA		Staphylococcus
Staphylococcus_schleiferi___HMT233___Strain___1355_bp_	Staphylococcus schleiferi HMT233 Strain 1355 bp	#fb3f00		NA		Staphylococcus
Staphylococcus_lugdunensis___HMT128___Strain___1355_bp_	Staphylococcus lugdunensis HMT128 Strain 1355 bp	#fb3f00		no		Staphylococcus
Staphylococcus_hominis___HMT127___Strain___1353_bp_	Staphylococcus hominis HMT127 Strain 1353 bp	#fb3f00		no		Staphylococcus
Staphylococcus_haemolyticus___HMT120___Strain___1355_bp_	Staphylococcus haemolyticus HMT120 Strain 1355 bp	#fb3f00		no		Staphylococcus
Staphylococcus_pasteuri___HMT141___Strain___1355_bp_	Staphylococcus pasteuri HMT141 Strain 1355 bp	#fb3f00		no		Staphylococcus
Staphylococcus_warneri___HMT076___Strain___1355_bp_	Staphylococcus warneri HMT076 Strain 1355 bp	#fb3f00		no		Staphylococcus
Staphylococcus_aureus___HMT550___Strain___1355_bp_	Staphylococcus aureus HMT550 Strain 1355 bp	#fb3f00		yes		Staphylococcus
Staphylococcus_epidermidis___HMT601___Strain___1355_bp_	Staphylococcus epidermidis HMT601 Strain 1355 bp	#fb3f00		no		Staphylococcus
Staphylococcus_caprae___HMT567___Strain___1355_bp_	Staphylococcus caprae HMT567 Strain 1355 bp	#fb3f00		no		Staphylococcus
Staphylococcus_capitis___HMT116___Strain___1355_bp_	Staphylococcus capitis HMT116 Strain 1355 bp	#fb3f00		no		Staphylococcus
Stenotrophomonas_maltophilia___HMT663___Strain___1349_bp_	Stenotrophomonas maltophilia HMT663 Strain 1349 bp	#fbfb04	yes	yes	twitching	Stenotrophomonas	x	x	x	x	x	x
Stenotrophomonas_nitritireducens___HMT037___Clone___1349_bp_	Stenotrophomonas nitritireducens HMT037 Clone 1349 bp	#fbfb04	yes	NA	twitching	Stenotrophomonas	x	x	x	x	x	x
Stomatobaculum_sp__HMT_373___HMT373___Clone___1334_bp_	Stomatobaculum sp HMT 373 HMT373 Clone 1334 bp	#dc5c87		NA		Stomatobaculum
Stomatobaculum_sp__HMT_910___HMT910___Clone___1335_bp_	Stomatobaculum sp HMT 910 HMT910 Clone 1335 bp	#dc5c87		NA		Stomatobaculum
Stomatobaculum_longum___HMT419___Clone___1335_bp_	Stomatobaculum longum HMT419 Clone 1335 bp	#dc5c87		no		Stomatobaculum
Stomatobaculum_sp__HMT_097___HMT097___Clone___1335_bp_	Stomatobaculum sp HMT 097 HMT097 Clone 1335 bp	#dc5c87		NA		Stomatobaculum
Streptococcus_agalactiae___HMT537___Strain___1352_bp_	Streptococcus agalactiae HMT537 Strain 1352 bp	#fa9e06		yes		Streptococcus
Streptococcus_pyogenes___HMT745___Strain___1352_bp_	Streptococcus pyogenes HMT745 Strain 1352 bp	#fa9e06		no		Streptococcus
Streptococcus_mutans___HMT686___Strain___1360_bp_	Streptococcus mutans HMT686 Strain 1360 bp	#fa9e06		yes		Streptococcus
Streptococcus_sobrinus___HMT768___Strain___1359_bp_	Streptococcus sobrinus HMT768 Strain 1359 bp	#fa9e06		no		Streptococcus
Streptococcus_downei___HMT594___Strain___1361_bp_	Streptococcus downei HMT594 Strain 1361 bp	#fa9e06		no		Streptococcus
Streptococcus_constellatus___HMT576___Strain___1360_bp_	Streptococcus constellatus HMT576 Strain 1360 bp	#fa9e06		no		Streptococcus																						x
Streptococcus_intermedius___HMT644___Strain___1360_bp_	Streptococcus intermedius HMT644 Strain 1360 bp	#fa9e06		no		Streptococcus																						x
Streptococcus_anginosus___HMT543___Strain___1360_bp_	Streptococcus anginosus HMT543 Strain 1360 bp	#fa9e06		no		Streptococcus
Streptococcus_gordonii___HMT622___Strain___1360_bp_	Streptococcus gordonii HMT622 Strain 1360 bp	#fa9e06		no		Streptococcus
Streptococcus_sp__HMT_056___HMT056___Clone___1350_bp_	Streptococcus sp HMT 056 HMT056 Clone 1350 bp	#fa9e06		yes		Streptococcus																						x
Streptococcus_cristatus_clade_578___HMT578___Strain___1350_bp_	Streptococcus cristatus clade 578 HMT578 Strain 1350 bp	#fa9e06		no		Streptococcus																						x
Streptococcus_cristatus_clade_886___HMT886___Strain___1352_bp_	Streptococcus cristatus clade 886 HMT886 Strain 1352 bp	#fa9e06		no		Streptococcus																						x
Streptococcus_sinensis___HMT767___Strain___1360_bp_	Streptococcus sinensis HMT767 Strain 1360 bp	#fa9e06		NA		Streptococcus
Streptococcus_sanguinis___HMT758___Strain___1352_bp_	Streptococcus sanguinis HMT758 Strain 1352 bp	#fa9e06		no		Streptococcus	x																					x
Streptococcus_oralis_subsp__tigurinus_clade_071___HMT071___Strain___1352_bp_	Streptococcus oralis subsp tigurinus clade 071 HMT071 Strain 1352 bp	#fa9e06		no		Streptococcus
Streptococcus_oralis_subsp__dentisani_clade_058___HMT058___Clone___1350_bp_	Streptococcus oralis subsp dentisani clade 058 HMT058 Clone 1350 bp	#fa9e06		no		Streptococcus
Streptococcus_oralis_subsp__dentisani_clade_398___HMT398_Strain_1350_bp_	Streptococcus oralis subsp dentisani clade 398 HMT398 Strain 1350 bp	#fa9e06		no		Streptococcus
Streptococcus_infantis_clade_638___HMT638___Strain___1350_bp_	Streptococcus infantis clade 638 HMT638 Strain 1350 bp	#fa9e06		no		Streptococcus
Streptococcus_infantis_clade_431___HMT431___Clone___1350_bp_	Streptococcus infantis clade 431 HMT431 Clone 1350 bp	#fa9e06		no		Streptococcus
Streptococcus_sp__HMT_423___HMT423___Clone___1350_bp_	Streptococcus sp HMT 423 HMT423 Clone 1350 bp	#fa9e06		NA		Streptococcus
Streptococcus_sp__HMT_064___HMT064___Clone___1352_bp_	Streptococcus sp HMT 064 HMT064 Clone 1352 bp	#fa9e06		NA		Streptococcus
Streptococcus_pneumoniae___HMT734___Strain___1350_bp_	Streptococcus pneumoniae HMT734 Strain 1350 bp	#fa9e06		no		Streptococcus
Streptococcus_mitis___HMT677___Strain___1350_bp_	Streptococcus mitis HMT677 Strain 1350 bp	#fa9e06		no		Streptococcus
Streptococcus_oralis_subsp__tigurinus_clade_070___HMT070___Strain___1352_bp_	Streptococcus oralis subsp tigurinus clade 070 HMT070 Strain 1352 bp	#fa9e06		no		Streptococcus
Streptococcus_oralis_subsp__oralis___HMT707___Strain___1352_bp_	Streptococcus oralis subsp oralis HMT707 Strain 1352 bp	#fa9e06		no		Streptococcus
Streptococcus_sp__HMT_061___HMT061___Clone___1352_bp_	Streptococcus sp HMT 061 HMT061 Clone 1352 bp	#fa9e06		NA		Streptococcus
Streptococcus_sp__HMT_074___HMT074___Strain___1352_bp_	Streptococcus sp HMT 074 HMT074 Strain 1352 bp	#fa9e06		NA		Streptococcus
Streptococcus_sp__HMT_066___HMT066___Clone___1352_bp_1	Streptococcus sp HMT 066 HMT066 Clone 1352 bp 1	#fa9e06		NA		Streptococcus
Streptococcus_parasanguinis_clade_721___HMT721___Strain___1352_bp_	Streptococcus parasanguinis clade 721 HMT721 Strain 1352 bp	#fa9e06		no		Streptococcus
Streptococcus_sp__HMT_057___HMT057___Clone___1350_bp_	Streptococcus sp HMT 057 HMT057 Clone 1350 bp	#fa9e06		NA		Streptococcus
Streptococcus_parasanguinis_clade_411___HMT411___Clone___1352_bp_	Streptococcus parasanguinis clade 411 HMT411 Clone 1352 bp	#fa9e06		no		Streptococcus
Streptococcus_sp__HMT_066___HMT066___Clone___1352_bp_	Streptococcus sp HMT 066 HMT066 Clone 1352 bp	#fa9e06		NA		Streptococcus
Streptococcus_australis___HMT073___Strain___1352_bp_	Streptococcus australis HMT073 Strain 1352 bp	#fa9e06		no		Streptococcus
Streptococcus_lactarius___HMT948___Strain___1352_bp_	Streptococcus lactarius HMT948 Strain 1352 bp	#fa9e06		no		Streptococcus
Streptococcus_peroris___HMT728___Strain___1350_bp_	Streptococcus peroris HMT728 Strain 1350 bp	#fa9e06		NA		Streptococcus
Streptococcus_vestibularis___HMT021___Strain___1352_bp_	Streptococcus vestibularis HMT021 Strain 1352 bp	#fa9e06		no		Streptococcus
Streptococcus_salivarius___HMT755___Strain___1352_bp_	Streptococcus salivarius HMT755 Strain 1352 bp	#fa9e06		no		Streptococcus
Streptococcus_thermophilus___HMT152___Strain___1352_bp_	Streptococcus thermophilus HMT152 Strain 1352 bp	#fa9e06		no		Streptococcus
Syntrophomonadaceae__VIII__G1__bacterium_HMT_435___HMT435___Clone___1370_bp_	Syntrophomonadaceae VIII G1 bacterium HMT 435 HMT435 Clone 1370 bp	#772853		NA		Syntrophomonadaceae
Tannerella_forsythia___HMT613___Strain___1338_bp_	Tannerella forsythia HMT613 Strain 1338 bp	#007caf		no		Tannerella									x			x	x		x	x	x	x	x		x	x	x
Tannerella_sp__HMT_286___HMT286___Clone___1340_bp_	Tannerella sp HMT 286 HMT286 Clone 1340 bp	#007caf		NA		Tannerella									x			x	x		x	x	x	x	x		x	x	x
Tannerella_sp__HMT_916___HMT916___Clone___1340_bp_	Tannerella sp HMT 916 HMT916 Clone 1340 bp	#007caf		NA		Tannerella
Tannerella_sp__HMT_808___HMT808___Clone___1340_bp_	Tannerella sp HMT 808 HMT808 Clone 1340 bp	#007caf		NA		Tannerella									x			x	x		x	x	x	x	x		x	x	x
Treponema_lecithinolyticum___HMT653___Clone___1351_bp_	Treponema lecithinolyticum HMT653 Clone 1351 bp	#d0f389	yes	yes	flagellar	Treponema				x	x	x
Treponema_maltophilum___HMT664___Strain___1350_bp_	Treponema maltophilum HMT664 Strain 1350 bp	#d0f389	yes	yes	flagellar	Treponema				x	x	x
Treponema_pectinovorum___HMT725___Strain___1347_bp_	Treponema pectinovorum HMT725 Strain 1347 bp	#d0f389	yes	NA	flagellar	Treponema				x	x	x
Treponema_socranskii___HMT769___Strain___1341_bp_	Treponema socranskii HMT769 Strain 1341 bp	#d0f389	yes	yes	flagellar	Treponema				x	x	x
Treponema_pallidum___HMT805___Strain___1351_bp_	Treponema pallidum HMT805 Strain 1351 bp	#d0f389	yes	yes	flagellar	Treponema				x	x	x
Treponema_denticola___HMT584___Strain___1347_bp_	Treponema denticola HMT584 Strain 1347 bp	#d0f389	yes	yes	flagellar	Treponema				x	x	x																x
Treponema_putidum___HMT743___Strain___1348_bp_	Treponema putidum HMT743 Strain 1348 bp	#d0f389	yes	yes	flagellar	Treponema					x	x
Treponema_vincentii___HMT029___Strain___1352_bp_	Treponema vincentii HMT029 Strain 1352 bp	#d0f389	yes	NA	flagellar	Treponema				x	x	x
Treponema_medium___HMT667___Clone___1352_bp_	Treponema medium HMT667 Clone 1352 bp	#d0f389	yes	yes	flagellar	Treponema				x	x	x
Treponema_sp__HMT_271___HMT271___Clone___1346_bp_	Treponema sp HMT 271 HMT271 Clone 1346 bp	#d0f389		NA		Treponema
Treponema_sp__HMT_258___HMT258___Clone___1349_bp_	Treponema sp HMT 258 HMT258 Clone 1349 bp	#d0f389		NA		Treponema
Treponema_sp__HMT_490___HMT490___Strain___1349_bp_	Treponema sp HMT 490 HMT490 Strain 1349 bp	#d0f389		NA		Treponema
Treponema_sp__HMT_260___HMT260___Clone___1350_bp_	Treponema sp HMT 260 HMT260 Clone 1350 bp	#d0f389		NA		Treponema
Treponema_sp__HMT_270___HMT270___Clone___1350_bp_	Treponema sp HMT 270 HMT270 Clone 1350 bp	#d0f389		NA		Treponema
Treponema_parvum___HMT724___Strain___1349_bp_	Treponema parvum HMT724 Strain 1349 bp	#d0f389		yes		Treponema
Treponema_sp__HMT_927___HMT927___Clone___1347_bp_	Treponema sp HMT 927 HMT927 Clone 1347 bp	#d0f389		NA		Treponema
Treponema_sp__HMT_265___HMT265___Clone___1347_bp_	Treponema sp HMT 265 HMT265 Clone 1347 bp	#d0f389		NA		Treponema
Treponema_sp__HMT_262___HMT262___Clone___1347_bp_	Treponema sp HMT 262 HMT262 Clone 1347 bp	#d0f389		NA		Treponema
Treponema_amylovorum___HMT541___Strain___1347_bp_	Treponema amylovorum HMT541 Strain 1347 bp	#d0f389		NA		Treponema
Treponema_sp__HMT_257___HMT257___Strain___1345_bp_	Treponema sp HMT 257 HMT257 Strain 1345 bp	#d0f389		yes		Treponema
Treponema_sp__HMT_264___HMT264___Clone___1347_bp_	Treponema sp HMT 264 HMT264 Clone 1347 bp	#d0f389		NA		Treponema
Treponema_sp__HMT_263___HMT263___Clone___1347_bp_	Treponema sp HMT 263 HMT263 Clone 1347 bp	#d0f389		NA		Treponema
Treponema_sp__HMT_269___HMT269___Strain___1341_bp_	Treponema sp HMT 269 HMT269 Strain 1341 bp	#d0f389		NA		Treponema
Treponema_sp__HMT_268___HMT268___Strain___1342_bp_	Treponema sp HMT 268 HMT268 Strain 1342 bp	#d0f389		yes		Treponema
Treponema_sp__HMT_247___HMT247___Clone___1352_bp_	Treponema sp HMT 247 HMT247 Clone 1352 bp	#d0f389		NA		Treponema
Treponema_sp__HMT_246___HMT246___Clone___1347_bp_	Treponema sp HMT 246 HMT246 Clone 1347 bp	#d0f389		NA		Treponema
Treponema_sp__HMT_249___HMT249___Clone___1348_bp_	Treponema sp HMT 249 HMT249 Clone 1348 bp	#d0f389		NA		Treponema
Treponema_sp__HMT_254___HMT254___Clone___1346_bp_	Treponema sp HMT 254 HMT254 Clone 1346 bp	#d0f389		NA		Treponema
Treponema_sp__HMT_252___HMT252___Clone___1346_bp_	Treponema sp HMT 252 HMT252 Clone 1346 bp	#d0f389		NA		Treponema
Treponema_sp__HMT_518___HMT518___Clone___1345_bp_	Treponema sp HMT 518 HMT518 Clone 1345 bp	#d0f389		NA		Treponema
Treponema_sp__HMT_508___HMT508___Clone___1346_bp_	Treponema sp HMT 508 HMT508 Clone 1346 bp	#d0f389		NA		Treponema
Treponema_sp__HMT_251___HMT251___Clone___1348_bp_	Treponema sp HMT 251 HMT251 Clone 1348 bp	#d0f389		NA		Treponema
Treponema_sp__HMT_253___HMT253___Clone___1350_bp_	Treponema sp HMT 253 HMT253 Clone 1350 bp	#d0f389		NA		Treponema
Treponema_sp__HMT_250___HMT250___Clone___1350_bp_	Treponema sp HMT 250 HMT250 Clone 1350 bp	#d0f389		NA		Treponema
Treponema_sp__HMT_256___HMT256___Clone___1348_bp_	Treponema sp HMT 256 HMT256 Clone 1348 bp	#d0f389		NA		Treponema
Treponema_sp__HMT_951___HMT951___Clone___1348_bp_	Treponema sp HMT 951 HMT951 Clone 1348 bp	#d0f389		NA		Treponema
Treponema_sp__HMT_517___HMT517___Clone___1348_bp_	Treponema sp HMT 517 HMT517 Clone 1348 bp	#d0f389		NA		Treponema
Treponema_sp__HMT_242___HMT242___Clone___1352_bp_	Treponema sp HMT 242 HMT242 Clone 1352 bp	#d0f389		NA		Treponema
Treponema_sp__HMT_235___HMT235___Clone___1351_bp_	Treponema sp HMT 235 HMT235 Clone 1351 bp	#d0f389		NA		Treponema
Treponema_sp__HMT_238___HMT238___Clone___1351_bp_	Treponema sp HMT 238 HMT238 Clone 1351 bp	#d0f389		NA		Treponema
Treponema_sp__HMT_226___HMT226___Clone___1351_bp_	Treponema sp HMT 226 HMT226 Clone 1351 bp	#d0f389		NA		Treponema
Treponema_sp__HMT_228___HMT228___Clone___1352_bp_	Treponema sp HMT 228 HMT228 Clone 1352 bp	#d0f389		NA		Treponema
Treponema_sp__HMT_231___HMT231___Clone___1352_bp_	Treponema sp HMT 231 HMT231 Clone 1352 bp	#d0f389		NA		Treponema
Treponema_sp__HMT_237___HMT237___Clone___1352_bp_	Treponema sp HMT 237 HMT237 Clone 1352 bp	#d0f389		NA		Treponema
Treponema_sp__HMT_236___HMT236___Clone___1352_bp_	Treponema sp HMT 236 HMT236 Clone 1352 bp	#d0f389		NA		Treponema
Treponema_sp__HMT_230___HMT230___Clone___1354_bp_	Treponema sp HMT 230 HMT230 Clone 1354 bp	#d0f389		NA		Treponema
Treponema_sp__HMT_239___HMT239___Clone___1350_bp_	Treponema sp HMT 239 HMT239 Clone 1350 bp	#d0f389		NA		Treponema
Treponema_sp__HMT_234___HMT234___Clone___1352_bp_	Treponema sp HMT 234 HMT234 Clone 1352 bp	#d0f389		NA		Treponema
Treponema_sp__HMT_232___HMT232___Clone___1352_bp_	Treponema sp HMT 232 HMT232 Clone 1352 bp	#d0f389		NA		Treponema
Treponema_sp__HMT_227___HMT227___Clone___1352_bp_	Treponema sp HMT 227 HMT227 Clone 1352 bp	#d0f389		NA		Treponema
Variovorax_paradoxus___HMT717___Strain___1339_bp_	Variovorax paradoxus HMT717 Strain 1339 bp	#68684f	yes	yes	flagellar	Variovorax	x	x	x	x	x	x
Veillonella_sp__HMT_780___HMT780___Strain___1365_bp_	Veillonella sp HMT 780 HMT780 Strain 1365 bp	#b30404		yes		Veillonella
Veillonella_sp__HMT_917___HMT917___Clone___1367_bp_	Veillonella sp HMT 917 HMT917 Clone 1367 bp	#b30404		NA		Veillonella
Veillonella_atypica___HMT524___Strain___1367_bp_	Veillonella atypica HMT524 Strain 1367 bp	#b30404		no		Veillonella
Veillonella_rogosae___HMT158___Strain___1368_bp_	Veillonella rogosae HMT158 Strain 1368 bp	#b30404		yes		Veillonella
Veillonella_denticariosi___HMT887___Strain___1367_bp_	Veillonella denticariosi HMT887 Strain 1367 bp	#b30404		no		Veillonella
Veillonella_parvula___HMT161___Strain___1367_bp_	Veillonella parvula HMT161 Strain 1367 bp	#b30404		no		Veillonella
Veillonella_dispar___HMT160___Strain___1367_bp_	Veillonella dispar HMT160 Strain 1367 bp	#b30404		NA		Veillonella
Veillonellaceae__G1__bacterium_HMT_129___HMT129___Strain___1354_bp_	Veillonellaceae G1 bacterium HMT 129 HMT129 Strain 1354 bp	#8f0606		NA		Veillonellaceae
Veillonellaceae__G1__bacterium_HMT_132___HMT132___Clone___1354_bp_	Veillonellaceae G1 bacterium HMT 132 HMT132 Clone 1354 bp	#8f0606		NA		Veillonellaceae
Veillonellaceae__G1__bacterium_HMT_150___HMT150___Clone___1354_bp_	Veillonellaceae G1 bacterium HMT 150 HMT150 Clone 1354 bp	#8f0606		NA		Veillonellaceae
Veillonellaceae__G1__bacterium_HMT_135___HMT135___Clone___1354_bp_	Veillonellaceae G1 bacterium HMT 135 HMT135 Clone 1354 bp	#8f0606		NA		Veillonellaceae
Veillonellaceae__G1__bacterium_HMT_918___HMT918___Clone___1354_bp_	Veillonellaceae G1 bacterium HMT 918 HMT918 Clone 1354 bp	#8f0606		NA		Veillonellaceae
Veillonellaceae__G1__bacterium_HMT_135___HMT135___Clone___1354_bp_1	Veillonellaceae G1 bacterium HMT 135 HMT135 Clone 1354 bp 1	#8f0606		NA		Veillonellaceae
Veillonellaceae__G1__bacterium_HMT_148___HMT148___Clone___1354_bp_	Veillonellaceae G1 bacterium HMT 148 HMT148 Clone 1354 bp	#8f0606		NA		Veillonellaceae
Veillonellaceae__G1__bacterium_HMT_483___HMT483___Clone___1354_bp_	Veillonellaceae G1 bacterium HMT 483 HMT483 Clone 1354 bp	#8f0606		NA		Veillonellaceae
Veillonellaceae__G1__bacterium_HMT_145___HMT145___Clone___1354_bp_	Veillonellaceae G1 bacterium HMT 145 HMT145 Clone 1354 bp	#8f0606		NA		Veillonellaceae
Veillonellaceae__G1__bacterium_HMT_155___HMT155___Strain___1355_bp_	Veillonellaceae G1 bacterium HMT 155 HMT155 Strain 1355 bp	#8f0606		NA		Veillonellaceae
Bergeyella_sp__HMT_931___HMT931___Clone___1332_bp_	Weeksellaceae [G-1] sp HMT 931 HMT931 Clone 1332 bp	#02faa7		NA		Weeksellaceae
Bergeyella_sp__HMT_907___HMT907___Clone___1338_bp_	Weeksellaceae [G-1] sp HMT 907 HMT907 Clone 1338 bp	#02faa7		NA		Weeksellaceae
Bergeyella_sp__HMT_900___HMT900___Clone___1338_bp_	Weeksellaceae [G-1] sp HMT 900 HMT900 Clone 1338 bp	#02faa7		NA		Weeksellaceae
Yersinia_pestis___HMT827___Strain___1347_bp_	Yersinia pestis HMT827 Strain 1347 bp	#c8cfa3	yes	yes	flagellar	Yersinia	x	x	x	x	x	x
