# Supplementary material for: The prevalence of motility-related genes within the human oral microbiota
Source: Microbiol Spectr. 2024 Dec 9;13(1):e01264-24. doi: 10.1128/spectrum.01264-24 (PMC11705866; doi:10.1128/spectrum.01264-24)
Supplement: Table S3 — Comparison table of type 4 pilus driven twitching motility proteins and type 2 secretion system proteins. [file spectrum.01264-24-s0004.xlsx]

## Sheet: Sheet1
Table S3. Comparison table of type 4 pilus driven twitching motility proteins and type 2 secretion system proteins.
Function	Type 2	P. aeruginosa	N. gonorrhoeae
	Secretion System
Pilin		PilA	PilE
Secretion	XcpQ	PilQ	PilQ
ATP motif	XcpR	PilB	PilF
ATP motif	XcpS	PilC
Pre-pilin cleavage signal	XcpT	PilE
Pre-pilin cleavage signal	XcpU	PilV
Pre-pilin cleavage signal	XcpV	PilW
Pre-pilin cleavage signal	XcpW	PilX
Pre-pilin cleavage signal		FimT
Pre-pilin cleavage signal	XcpX	FimU
Interacts with E	XcpY	PilN
Pre-pilin NMe-peptidase	XcpA	PilD	PilD
ATP motif, twitching motility		PilT, PilU	PilT
CheY homolog		PilG
CheY homolog		PilH
CheW homolog		PilI
Tsr homolog		PilJ
CheR homolog		PilK
No known function or homolog		PilO	PilO
No known function or homolog		PilP	PilP
