# Supplementary material for: The prevalence of motility-related genes within the human oral microbiota
Source: Microbiol Spectr. 2024 Dec 9;13(1):e01264-24. doi: 10.1128/spectrum.01264-24 (PMC11705866; doi:10.1128/spectrum.01264-24)
Supplement: Table S4 — Parameters for IQ-Tree. [file spectrum.01264-24-s0005.xlsx]

## Sheet: Sheet1
Table S4. Parameters for IQ-visualized phylogenetic tree.
IQ-Tree on XSEDE - Parameters
abayes_test_	FALSE
bootstrap_type_	bb
extract_datefile_	FALSE
fix_branchlengths_	FALSE
lbp_test_	FALSE
median_approximation_	FALSE
no_mlpairwise_	FALSE
num_bootreps_	10000
optimize_weights_	FALSE
parametrical_test_	FALSE
per_sitefile_	FALSE
per_sitewplfile_	FALSE
per_sitewslfile_	FALSE
per_sitewslmfile_	FALSE
per_sitewslmrfile_	FALSE
per_sitewslrfile_	FALSE
per_sitewspmfile_	FALSE
per_sitewspmrfile_	FALSE
per_sitewsprfile_	FALSE
print_sitestats_	FALSE
runtime_	10
sequence_type_	AA
sh_test_	FALSE
slower_NNI_	FALSE
specify_numpatterns_	1
specify_prefix_	output
specify_runtype_	2
specify_safe_	FALSE
thorough_estimation_	FALSE
unbiased_test_	FALSE
use_bnni_	TRUE
